# Supplementary material for: 1-Phenyl-3-{4-[4-(4-undecyl­oxybenzoyl­oxy)phenyl­oxycarbon­yl]phen­yl}triazene 1-oxide
Source: Acta Crystallogr Sect E Struct Rep Online. 2008 Mar 7;64(Pt 4):o676. doi: 10.1107/S1600536808005904 (PMC2960914; doi:10.1107/S1600536808005904)
Supplement: Supplementary file 1 [file e-64-0o676-sup1.cif]

##############################################################################
###                                                                        ###
###        Electronic paper (Acta Crystallographica Section E)             ###
###                                                                        ###
##############################################################################
#                                                                            #
# This CIF contains the data in a paper accepted for publication in Acta     #
# Crystallographica Section E. It conforms to the requirements of Notes      #
# for Authors for Section E, and has been peer reviewed under the auspices   #
# of the IUCr Commission on Journals.                                        #
#                                                                            #
# Full details of the Crystallographic Information File format               #
# are given in the paper "The Crystallographic Information File (CIF):       #
# a New Standard Archive File for Crystallography" by S. R. Hall, F. H.      #
# Allen and I. D. Brown [Acta Cryst. (1991), A47, 655-685].                  #
#                                                                            #
# The current version of the core CIF dictionary is obtainable from          #
# ftp://ftp.iucr.org/pub/cif_core.dic. The current version number is 2.4.    #
#                                                                            #
# Software is freely available for graphical display of the structure(s) in  #
# this CIF.  For information consult the CIF home page http://www.iucr.org/  #
# cif/home.html                                                              #
#                                                                            #
# This file may be used for bona fide research purposes within the           #
# scientific community so long as proper attribution is given to the journal # 
# article from which it was obtained.                                        #
#                                                                            #
##############################################################################
                                             
data_I
_audit_creation_method     SHELXL-97
_chemical_name_systematic
;
1-Phenyl-3-{4-[4-(4-undecyloxybenzoyloxy)phenyloxycarbonyl]phenyl}triazene
1-oxide
;
_chemical_name_common     ?
_chemical_formula_moiety     'C37 H41 N3 O6'
_chemical_formula_sum     'C37 H41 N3 O6'
_chemical_formula_iupac     'C37 H41 N3 O6'
_chemical_formula_weight     623.73
_chemical_melting_point     ?
_symmetry_cell_setting     triclinic
_symmetry_space_group_name_H-M     'P-1'
_symmetry_space_group_name_Hall     '-P 1'
loop_
    _symmetry_equiv_pos_as_xyz
    'x, y, z'
    '-x, -y, -z'
_cell_length_a     5.674(3)
_cell_length_b     12.039(7)
_cell_length_c     24.931(15)
_cell_angle_alpha     101.779(10)
_cell_angle_beta     92.826(11)
_cell_angle_gamma     96.565(10)
_cell_volume     1651.6(17)
_cell_formula_units_Z     2
_cell_measurement_reflns_used     5812
_cell_measurement_theta_min     1.67
_cell_measurement_theta_max     25.50
_cell_measurement_temperature     150(2)
_exptl_crystal_description     needle
_exptl_crystal_colour     'pale yellow'
_exptl_crystal_size_max     0.328
_exptl_crystal_size_mid     0.087
_exptl_crystal_size_min     0.038
_exptl_crystal_density_diffrn     1.254
_exptl_crystal_density_meas     ?
_exptl_crystal_density_method     'not measured'
_exptl_crystal_F_000     664
_exptl_absorpt_coefficient_mu     0.085
_exptl_absorpt_correction_type     'multi-scan'
_exptl_absorpt_process_details     '(SADABS; Sheldrick, 1996)'
_exptl_absorpt_correction_T_min     0.988
_exptl_absorpt_correction_T_max     0.995
_exptl_special_details
;
 ?
;
_diffrn_ambient_temperature     150(2)
_diffrn_radiation_type     MoK\a
_diffrn_radiation_wavelength     0.71073
_diffrn_radiation_source     'fine-focus sealed tube'
_diffrn_radiation_monochromator     graphite
_diffrn_measurement_device_type     'Bruker SMART APEX CCD area detector'
_diffrn_measurement_method     '\f and \w scans'
_diffrn_detector_area_resol_mean     ?
_diffrn_reflns_number     11715
_diffrn_reflns_av_R_equivalents     0.0724
_diffrn_reflns_av_sigmaI/netI     0.1308
_diffrn_reflns_theta_min     1.67
_diffrn_reflns_theta_max     25.50
_diffrn_reflns_theta_full     25.50
_diffrn_measured_fraction_theta_max     0.945
_diffrn_measured_fraction_theta_full     0.945
_diffrn_reflns_limit_h_min     -6
_diffrn_reflns_limit_h_max     6
_diffrn_reflns_limit_k_min     -14
_diffrn_reflns_limit_k_max     14
_diffrn_reflns_limit_l_min     -29
_diffrn_reflns_limit_l_max     30
_diffrn_standards_number     0
_diffrn_standards_interval_count     0
_diffrn_standards_interval_time     0
_diffrn_standards_decay_%     0
_refine_special_details
;
 Refinement of F^2^ against ALL reflections.  The weighted R-factor wR and
 goodness of fit S are based on F^2^, conventional R-factors R are based
 on F, with F set to zero for negative F^2^. The threshold expression of
 F^2^ > 2sigma(F^2^) is used only for calculating R-factors(gt) etc. and is
 not relevant to the choice of reflections for refinement.  R-factors based
 on F^2^ are statistically about twice as large as those based on F, and R-
 factors based on ALL data will be even larger.
;
_reflns_number_total     5812
_reflns_number_gt     3464
_reflns_threshold_expression     >2\s(I)
_refine_ls_structure_factor_coef     Fsqd
_refine_ls_matrix_type     full
_refine_ls_R_factor_all     0.1696
_refine_ls_R_factor_gt     0.0957
_refine_ls_wR_factor_gt     0.1804
_refine_ls_wR_factor_ref     0.2117
_refine_ls_goodness_of_fit_ref     1.078
_refine_ls_restrained_S_all     1.078
_refine_ls_number_reflns     5812
_refine_ls_number_parameters     420
_refine_ls_number_restraints     0
_refine_ls_hydrogen_treatment     mixed
_refine_ls_weighting_scheme     calc
_refine_ls_weighting_details
          'calc w=1/[\s^2^(Fo^2^)+(0.082P)^2^+0.0843P] where P=(Fo^2^+2Fc^2^)/3'
_atom_sites_solution_hydrogens     geom
_atom_sites_solution_primary     direct
_atom_sites_solution_secondary     difmap
_refine_ls_shift/su_max     0.000
_refine_ls_shift/su_mean     0.000
_refine_diff_density_max     0.313
_refine_diff_density_min     -0.314
_refine_ls_extinction_method     none
_refine_ls_extinction_coef     ?
loop_
    _atom_type_symbol
    _atom_type_description
    _atom_type_scat_dispersion_real
    _atom_type_scat_dispersion_imag
    _atom_type_scat_source
    'C' 'C' 0.0033 0.0016
                         'International Tables Vol C Tables 4.2.6.8 and 6.1.1.4'
    'H' 'H' 0.0000 0.0000
                         'International Tables Vol C Tables 4.2.6.8 and 6.1.1.4'
    'N' 'N' 0.0061 0.0033
                         'International Tables Vol C Tables 4.2.6.8 and 6.1.1.4'
    'O' 'O' 0.0106 0.0060
                         'International Tables Vol C Tables 4.2.6.8 and 6.1.1.4'
_computing_data_collection     'SMART (Bruker, 1998)'
_computing_cell_refinement     'SAINT (Bruker, 2000)'
_computing_data_reduction     'SAINT (Bruker, 2000)'
_computing_structure_solution     'SHELXS97 (Sheldrick, 2008)'
_computing_structure_refinement     'SHELXL97 (Sheldrick, 2008)'
_computing_molecular_graphics     'SHELXTL (Sheldrick, 2008)'
_computing_publication_material     'SHELXTL (Sheldrick, 2008)'
loop_
    _atom_site_type_symbol
    _atom_site_label
    _atom_site_fract_x
    _atom_site_fract_y
    _atom_site_fract_z
    _atom_site_U_iso_or_equiv
    _atom_site_adp_type
    _atom_site_calc_flag
    _atom_site_refinement_flags
    _atom_site_occupancy
    _atom_site_disorder_assembly
    _atom_site_disorder_group
    H H3A 0.607(9) 0.051(4) 0.963(2) 0.052(16) Uiso d . 1 . .
    O O1 0.6978(5) -0.0912(2) 0.99661(11) 0.0257(7) Uani d . 1 . .
    O O2 0.9170(5) 0.4217(2) 0.78920(11) 0.0230(7) Uani d . 1 . .
    O O3 0.5858(5) 0.4763(2) 0.82795(11) 0.0214(7) Uani d . 1 . .
    O O4 0.5943(5) 0.8656(2) 0.74197(12) 0.0266(8) Uani d . 1 . .
    O O5 0.3127(6) 0.9292(2) 0.79658(13) 0.0349(9) Uani d . 1 . .
    O O6 0.5596(5) 1.3488(2) 0.68317(11) 0.0246(7) Uani d . 1 . .
    N N1 0.8297(6) -0.0997(3) 0.95643(14) 0.0217(9) Uani d . 1 . .
    N N2 0.8428(6) -0.0295(3) 0.92334(13) 0.0205(8) Uani d . 1 . .
    N N3 0.6991(7) 0.0500(3) 0.93561(15) 0.0221(9) Uani d . 1 . .
    C C1 0.9117(9) -0.2881(4) 0.96356(18) 0.0310(12) Uani d . 1 . .
    H H1 0.7735 -0.2954 0.9832 0.037 Uiso calc R 1 . .
    C C2 1.0507(10) -0.3763(4) 0.9521(2) 0.0403(14) Uani d . 1 . .
    H H2 1.0060 -0.4459 0.9634 0.048 Uiso calc R 1 . .
    C C3 1.2551(9) -0.3635(4) 0.92428(19) 0.0358(12) Uani d . 1 . .
    H H3 1.3520 -0.4235 0.9175 0.043 Uiso calc R 1 . .
    C C4 1.3173(8) -0.2634(4) 0.90638(17) 0.0297(11) Uani d . 1 . .
    H H4 1.4547 -0.2557 0.8865 0.036 Uiso calc R 1 . .
    C C5 1.1826(8) -0.1756(4) 0.91715(17) 0.0257(11) Uani d . 1 . .
    H H5 1.2266 -0.1063 0.9054 0.031 Uiso calc R 1 . .
    C C6 0.9815(7) -0.1889(3) 0.94531(16) 0.0185(10) Uani d . 1 . .
    C C7 0.7176(8) 0.1385(3) 0.90689(16) 0.0227(11) Uani d . 1 . .
    C C8 0.8969(8) 0.1530(4) 0.87256(18) 0.0289(11) Uani d . 1 . .
    H H8 1.0138 0.1019 0.8678 0.035 Uiso calc R 1 . .
    C C9 0.9056(8) 0.2408(3) 0.84549(18) 0.0266(11) Uani d . 1 . .
    H H9 1.0287 0.2494 0.8216 0.032 Uiso calc R 1 . .
    C C10 0.7403(8) 0.3177(3) 0.85173(16) 0.0233(10) Uani d . 1 . .
    C C11 0.5577(8) 0.3021(3) 0.88585(17) 0.0241(11) Uani d . 1 . .
    H H11 0.4395 0.3525 0.8901 0.029 Uiso calc R 1 . .
    C C12 0.5485(8) 0.2143(4) 0.91320(17) 0.0263(11) Uani d . 1 . .
    H H12 0.4249 0.2050 0.9369 0.032 Uiso calc R 1 . .
    C C13 0.7644(7) 0.4083(3) 0.81940(16) 0.0167(9) Uani d . 1 . .
    C C14 0.5992(7) 0.5729(3) 0.80380(16) 0.0172(9) Uani d . 1 . .
    C C15 0.7954(7) 0.6542(3) 0.81402(16) 0.0176(9) Uani d . 1 . .
    H H15 0.9327 0.6432 0.8347 0.021 Uiso calc R 1 . .
    C C16 0.7896(7) 0.7526(3) 0.79363(16) 0.0168(10) Uani d . 1 . .
    H H16 0.9236 0.8099 0.8000 0.020 Uiso calc R 1 . .
    C C17 0.5872(7) 0.7667(3) 0.76399(17) 0.0188(10) Uani d . 1 . .
    C C18 0.3911(7) 0.6858(3) 0.75446(17) 0.0190(10) Uani d . 1 . .
    H H18 0.2526 0.6974 0.7344 0.023 Uiso calc R 1 . .
    C C19 0.3974(7) 0.5858(3) 0.77461(16) 0.0198(10) Uani d . 1 . .
    H H19 0.2642 0.5280 0.7681 0.024 Uiso calc R 1 . .
    C C20 0.4459(8) 0.9433(3) 0.76209(17) 0.0239(10) Uani d . 1 . .
    C C21 0.4854(7) 1.0462(3) 0.73795(16) 0.0177(10) Uani d . 1 . .
    C C22 0.6686(8) 1.0670(3) 0.70587(18) 0.0277(11) Uani d . 1 . .
    H H22 0.7747 1.0115 0.6968 0.033 Uiso calc R 1 . .
    C C23 0.7018(8) 1.1675(4) 0.68634(17) 0.0273(11) Uani d . 1 . .
    H H23 0.8302 1.1810 0.6645 0.033 Uiso calc R 1 . .
    C C24 0.5457(8) 1.2473(3) 0.69914(17) 0.0219(10) Uani d . 1 . .
    C C25 0.3546(8) 1.2251(3) 0.72996(17) 0.0226(10) Uani d . 1 . .
    H H25 0.2453 1.2793 0.7381 0.027 Uiso calc R 1 . .
    C C26 0.3238(8) 1.1258(3) 0.74858(17) 0.0226(10) Uani d . 1 . .
    H H26 0.1911 1.1106 0.7690 0.027 Uiso calc R 1 . .
    C C27 0.7669(8) 1.3862(3) 0.65780(18) 0.0249(11) Uani d . 1 . .
    H H27A 0.7710 1.3379 0.6207 0.030 Uiso calc R 1 . .
    H H27B 0.9127 1.3809 0.6801 0.030 Uiso calc R 1 . .
    C C28 0.7526(8) 1.5068(3) 0.65407(18) 0.0261(11) Uani d . 1 . .
    H H28A 0.7516 1.5531 0.6917 0.031 Uiso calc R 1 . .
    H H28B 0.5992 1.5103 0.6342 0.031 Uiso calc R 1 . .
    C C29 0.9515(8) 1.5615(3) 0.62570(18) 0.0275(11) Uani d . 1 . .
    H H29A 0.9433 1.5217 0.5866 0.033 Uiso calc R 1 . .
    H H29B 1.1071 1.5531 0.6432 0.033 Uiso calc R 1 . .
    C C30 0.9318(8) 1.6876(3) 0.62928(18) 0.0287(11) Uani d . 1 . .
    H H30A 0.9462 1.7262 0.6686 0.034 Uiso calc R 1 . .
    H H30B 0.7706 1.6944 0.6142 0.034 Uiso calc R 1 . .
    C C31 1.1121(9) 1.7520(4) 0.5999(2) 0.0328(12) Uani d . 1 . .
    H H31A 1.2744 1.7488 0.6155 0.039 Uiso calc R 1 . .
    H H31B 1.1010 1.7141 0.5605 0.039 Uiso calc R 1 . .
    C C32 1.0726(8) 1.8755(4) 0.60495(18) 0.0291(11) Uani d . 1 . .
    H H32A 1.0965 1.9136 0.6443 0.035 Uiso calc R 1 . .
    H H32B 0.9045 1.8774 0.5929 0.035 Uiso calc R 1 . .
    C C33 1.2298(9) 1.9452(3) 0.57279(18) 0.0304(12) Uani d . 1 . .
    H H33A 1.3978 1.9488 0.5865 0.037 Uiso calc R 1 . .
    H H33B 1.2138 1.9056 0.5336 0.037 Uiso calc R 1 . .
    C C34 1.1690(8) 2.0658(4) 0.57715(18) 0.0286(11) Uani d . 1 . .
    H H34A 1.1843 2.1048 0.6164 0.034 Uiso calc R 1 . .
    H H34B 1.0006 2.0617 0.5636 0.034 Uiso calc R 1 . .
    C C35 1.3232(9) 2.1382(4) 0.54541(18) 0.0331(12) Uani d . 1 . .
    H H35A 1.4912 2.1447 0.5597 0.040 Uiso calc R 1 . .
    H H35B 1.3117 2.0985 0.5063 0.040 Uiso calc R 1 . .
    C C36 1.2542(9) 2.2568(3) 0.5491(2) 0.0367(13) Uani d . 1 . .
    H H36A 1.2691 2.2969 0.5882 0.044 Uiso calc R 1 . .
    H H36B 1.0850 2.2501 0.5356 0.044 Uiso calc R 1 . .
    C C37 1.4037(10) 2.3293(4) 0.5165(2) 0.0529(16) Uani d . 1 . .
    H H37A 1.3981 2.2882 0.4781 0.079 Uiso calc R 1 . .
    H H37B 1.5688 2.3439 0.5322 0.079 Uiso calc R 1 . .
    H H37C 1.3402 2.4021 0.5181 0.079 Uiso calc R 1 . .
loop_
    _atom_site_aniso_label
    _atom_site_aniso_U_11
    _atom_site_aniso_U_22
    _atom_site_aniso_U_33
    _atom_site_aniso_U_12
    _atom_site_aniso_U_13
    _atom_site_aniso_U_23
    O1 0.0294(19) 0.0308(18) 0.0201(16) 0.0072(15) 0.0124(14) 0.0086(14)
    O2 0.0202(18) 0.0129(15) 0.0377(18) 0.0026(13) 0.0121(14) 0.0070(13)
    O3 0.0252(18) 0.0126(15) 0.0298(17) 0.0039(13) 0.0115(14) 0.0098(13)
    O4 0.0294(19) 0.0198(16) 0.0383(18) 0.0104(14) 0.0163(15) 0.0166(14)
    O5 0.033(2) 0.0234(17) 0.056(2) 0.0066(15) 0.0228(17) 0.0189(16)
    O6 0.0303(19) 0.0099(15) 0.0358(17) -0.0013(13) 0.0065(15) 0.0115(13)
    N1 0.023(2) 0.0153(19) 0.025(2) 0.0037(16) 0.0046(17) -0.0024(16)
    N2 0.027(2) 0.0101(18) 0.027(2) 0.0056(16) 0.0115(17) 0.0065(16)
    N3 0.025(2) 0.020(2) 0.025(2) 0.0096(17) 0.0082(18) 0.0086(17)
    C1 0.045(3) 0.022(3) 0.029(3) 0.010(2) 0.007(2) 0.008(2)
    C2 0.061(4) 0.027(3) 0.049(3) 0.029(3) 0.018(3) 0.028(2)
    C3 0.035(3) 0.032(3) 0.043(3) 0.021(2) 0.000(2) 0.006(2)
    C4 0.029(3) 0.028(3) 0.028(3) 0.003(2) 0.002(2) -0.003(2)
    C5 0.021(3) 0.022(2) 0.029(2) 0.003(2) 0.001(2) -0.007(2)
    C6 0.015(2) 0.015(2) 0.024(2) -0.0011(18) 0.0017(19) 0.0015(18)
    C7 0.030(3) 0.016(2) 0.019(2) -0.004(2) 0.004(2) -0.0008(19)
    C8 0.026(3) 0.023(2) 0.045(3) 0.011(2) 0.009(2) 0.018(2)
    C9 0.024(3) 0.025(3) 0.035(3) 0.004(2) 0.013(2) 0.012(2)
    C10 0.027(3) 0.017(2) 0.023(2) -0.005(2) 0.000(2) 0.0015(19)
    C11 0.021(3) 0.022(2) 0.035(3) 0.009(2) 0.014(2) 0.013(2)
    C12 0.029(3) 0.030(3) 0.024(2) 0.008(2) 0.012(2) 0.012(2)
    C13 0.015(2) 0.011(2) 0.022(2) 0.0009(18) 0.0038(19) -0.0020(18)
    C14 0.018(2) 0.010(2) 0.024(2) -0.0005(18) 0.0022(19) 0.0087(18)
    C15 0.014(2) 0.015(2) 0.024(2) 0.0005(18) -0.0001(18) 0.0059(18)
    C16 0.006(2) 0.011(2) 0.030(2) -0.0058(17) 0.0013(18) 0.0000(18)
    C17 0.014(2) 0.016(2) 0.027(2) 0.0025(18) 0.0104(19) 0.0034(19)
    C18 0.010(2) 0.015(2) 0.033(2) 0.0012(18) 0.0071(19) 0.0068(19)
    C19 0.014(2) 0.008(2) 0.034(2) -0.0077(17) 0.004(2) -0.0001(19)
    C20 0.022(3) 0.021(2) 0.028(2) 0.001(2) 0.003(2) 0.006(2)
    C21 0.016(2) 0.0035(19) 0.032(2) -0.0044(17) -0.0011(19) 0.0044(18)
    C22 0.031(3) 0.014(2) 0.041(3) 0.002(2) 0.010(2) 0.011(2)
    C23 0.025(3) 0.028(3) 0.029(3) 0.003(2) 0.008(2) 0.004(2)
    C24 0.025(3) 0.016(2) 0.026(2) 0.000(2) 0.008(2) 0.0074(19)
    C25 0.021(3) 0.010(2) 0.035(3) 0.0000(19) 0.002(2) 0.0002(19)
    C26 0.017(2) 0.020(2) 0.030(2) -0.0018(19) 0.009(2) 0.005(2)
    C27 0.032(3) 0.015(2) 0.029(2) 0.000(2) 0.012(2) 0.0089(19)
    C28 0.027(3) 0.022(2) 0.031(3) 0.007(2) 0.010(2) 0.006(2)
    C29 0.032(3) 0.026(3) 0.025(2) 0.001(2) 0.004(2) 0.007(2)
    C30 0.029(3) 0.022(3) 0.037(3) 0.002(2) 0.005(2) 0.012(2)
    C31 0.034(3) 0.027(3) 0.041(3) 0.005(2) 0.007(2) 0.012(2)
    C32 0.029(3) 0.032(3) 0.028(2) 0.003(2) 0.010(2) 0.011(2)
    C33 0.037(3) 0.020(2) 0.033(3) -0.006(2) 0.008(2) 0.005(2)
    C34 0.018(3) 0.030(3) 0.036(3) -0.010(2) -0.003(2) 0.010(2)
    C35 0.041(3) 0.030(3) 0.029(3) -0.002(2) 0.005(2) 0.011(2)
    C36 0.046(3) 0.015(2) 0.046(3) -0.013(2) -0.004(3) 0.009(2)
    C37 0.073(4) 0.031(3) 0.055(4) -0.013(3) -0.011(3) 0.024(3)
_geom_special_details
;
 All esds (except the esd in the dihedral angle between two l.s. planes)
 are estimated using the full covariance matrix.  The cell esds are taken
 into account individually in the estimation of esds in distances, angles
 and torsion angles; correlations between esds in cell parameters are only
 used when they are defined by crystal symmetry.  An approximate (isotropic)
 treatment of cell esds is used for estimating esds involving l.s. planes.
;
loop_
    _geom_bond_atom_site_label_1
    _geom_bond_atom_site_label_2
    _geom_bond_site_symmetry_2
    _geom_bond_distance
    _geom_bond_publ_flag
    O1 N1 . 1.274(4) ?
    O2 C13 . 1.193(4) ?
    O3 C13 . 1.372(5) ?
    O3 C14 . 1.410(4) ?
    O4 C20 . 1.366(5) ?
    O4 C17 . 1.407(5) ?
    O5 C20 . 1.197(5) ?
    O6 C24 . 1.356(5) ?
    O6 C27 . 1.433(5) ?
    N1 N2 . 1.295(4) ?
    N1 C6 . 1.444(5) ?
    N2 N3 . 1.326(5) ?
    N3 C7 . 1.397(5) ?
    N3 H3A . 0.89(5) ?
    C1 C2 . 1.385(6) ?
    C1 C6 . 1.386(6) ?
    C1 H1 . 0.9500 ?
    C2 C3 . 1.390(6) ?
    C2 H2 . 0.9500 ?
    C3 C4 . 1.384(6) ?
    C3 H3 . 0.9500 ?
    C4 C5 . 1.365(6) ?
    C4 H4 . 0.9500 ?
    C5 C6 . 1.379(5) ?
    C5 H5 . 0.9500 ?
    C7 C8 . 1.380(6) ?
    C7 C12 . 1.391(6) ?
    C8 C9 . 1.363(6) ?
    C8 H8 . 0.9500 ?
    C9 C10 . 1.384(6) ?
    C9 H9 . 0.9500 ?
    C10 C11 . 1.393(5) ?
    C10 C13 . 1.482(6) ?
    C11 C12 . 1.368(6) ?
    C11 H11 . 0.9500 ?
    C12 H12 . 0.9500 ?
    C14 C19 . 1.367(6) ?
    C14 C15 . 1.373(6) ?
    C15 C16 . 1.384(5) ?
    C15 H15 . 0.9500 ?
    C16 C17 . 1.381(6) ?
    C16 H16 . 0.9500 ?
    C17 C18 . 1.369(6) ?
    C18 C19 . 1.399(5) ?
    C18 H18 . 0.9500 ?
    C19 H19 . 0.9500 ?
    C20 C21 . 1.484(6) ?
    C21 C22 . 1.373(5) ?
    C21 C26 . 1.397(6) ?
    C22 C23 . 1.391(6) ?
    C22 H22 . 0.9500 ?
    C23 C24 . 1.381(6) ?
    C23 H23 . 0.9500 ?
    C24 C25 . 1.392(5) ?
    C25 C26 . 1.365(6) ?
    C25 H25 . 0.9500 ?
    C26 H26 . 0.9500 ?
    C27 C28 . 1.485(6) ?
    C27 H27A . 0.9900 ?
    C27 H27B . 0.9900 ?
    C28 C29 . 1.518(6) ?
    C28 H28A . 0.9900 ?
    C28 H28B . 0.9900 ?
    C29 C30 . 1.520(6) ?
    C29 H29A . 0.9900 ?
    C29 H29B . 0.9900 ?
    C30 C31 . 1.520(6) ?
    C30 H30A . 0.9900 ?
    C30 H30B . 0.9900 ?
    C31 C32 . 1.509(6) ?
    C31 H31A . 0.9900 ?
    C31 H31B . 0.9900 ?
    C32 C33 . 1.522(5) ?
    C32 H32A . 0.9900 ?
    C32 H32B . 0.9900 ?
    C33 C34 . 1.514(6) ?
    C33 H33A . 0.9900 ?
    C33 H33B . 0.9900 ?
    C34 C35 . 1.525(6) ?
    C34 H34A . 0.9900 ?
    C34 H34B . 0.9900 ?
    C35 C36 . 1.510(6) ?
    C35 H35A . 0.9900 ?
    C35 H35B . 0.9900 ?
    C36 C37 . 1.527(6) ?
    C36 H36A . 0.9900 ?
    C36 H36B . 0.9900 ?
    C37 H37A . 0.9800 ?
    C37 H37B . 0.9800 ?
    C37 H37C . 0.9800 ?
loop_
    _geom_angle_atom_site_label_1
    _geom_angle_atom_site_label_2
    _geom_angle_atom_site_label_3
    _geom_angle_site_symmetry_1
    _geom_angle_site_symmetry_3
    _geom_angle
    _geom_angle_publ_flag
    C13 O3 C14 . . 117.5(3) ?
    C20 O4 C17 . . 117.0(3) ?
    C24 O6 C27 . . 119.1(3) ?
    O1 N1 N2 . . 123.7(3) ?
    O1 N1 C6 . . 121.5(3) ?
    N2 N1 C6 . . 114.9(3) ?
    N1 N2 N3 . . 111.9(3) ?
    N2 N3 C7 . . 117.2(4) ?
    N2 N3 H3A . . 121(3) ?
    C7 N3 H3A . . 122(3) ?
    C2 C1 C6 . . 117.6(4) ?
    C2 C1 H1 . . 121.2 ?
    C6 C1 H1 . . 121.2 ?
    C1 C2 C3 . . 120.5(4) ?
    C1 C2 H2 . . 119.7 ?
    C3 C2 H2 . . 119.7 ?
    C4 C3 C2 . . 119.9(4) ?
    C4 C3 H3 . . 120.0 ?
    C2 C3 H3 . . 120.0 ?
    C5 C4 C3 . . 120.4(4) ?
    C5 C4 H4 . . 119.8 ?
    C3 C4 H4 . . 119.8 ?
    C4 C5 C6 . . 119.0(4) ?
    C4 C5 H5 . . 120.5 ?
    C6 C5 H5 . . 120.5 ?
    C5 C6 C1 . . 122.4(4) ?
    C5 C6 N1 . . 121.1(4) ?
    C1 C6 N1 . . 116.5(4) ?
    C8 C7 C12 . . 119.1(4) ?
    C8 C7 N3 . . 122.3(4) ?
    C12 C7 N3 . . 118.6(4) ?
    C9 C8 C7 . . 119.7(4) ?
    C9 C8 H8 . . 120.1 ?
    C7 C8 H8 . . 120.1 ?
    C8 C9 C10 . . 122.0(4) ?
    C8 C9 H9 . . 119.0 ?
    C10 C9 H9 . . 119.0 ?
    C9 C10 C11 . . 118.3(4) ?
    C9 C10 C13 . . 117.2(4) ?
    C11 C10 C13 . . 124.4(4) ?
    C12 C11 C10 . . 120.0(4) ?
    C12 C11 H11 . . 120.0 ?
    C10 C11 H11 . . 120.0 ?
    C11 C12 C7 . . 121.0(4) ?
    C11 C12 H12 . . 119.5 ?
    C7 C12 H12 . . 119.5 ?
    O2 C13 O3 . . 123.2(4) ?
    O2 C13 C10 . . 125.4(4) ?
    O3 C13 C10 . . 111.4(3) ?
    C19 C14 C15 . . 122.5(4) ?
    C19 C14 O3 . . 115.9(3) ?
    C15 C14 O3 . . 121.3(4) ?
    C14 C15 C16 . . 118.8(4) ?
    C14 C15 H15 . . 120.6 ?
    C16 C15 H15 . . 120.6 ?
    C17 C16 C15 . . 119.4(4) ?
    C17 C16 H16 . . 120.3 ?
    C15 C16 H16 . . 120.3 ?
    C18 C17 C16 . . 121.6(4) ?
    C18 C17 O4 . . 121.3(4) ?
    C16 C17 O4 . . 117.1(4) ?
    C17 C18 C19 . . 119.2(4) ?
    C17 C18 H18 . . 120.4 ?
    C19 C18 H18 . . 120.4 ?
    C14 C19 C18 . . 118.6(4) ?
    C14 C19 H19 . . 120.7 ?
    C18 C19 H19 . . 120.7 ?
    O5 C20 O4 . . 122.6(4) ?
    O5 C20 C21 . . 126.5(4) ?
    O4 C20 C21 . . 110.8(3) ?
    C22 C21 C26 . . 118.6(4) ?
    C22 C21 C20 . . 124.1(4) ?
    C26 C21 C20 . . 117.2(4) ?
    C21 C22 C23 . . 121.3(4) ?
    C21 C22 H22 . . 119.3 ?
    C23 C22 H22 . . 119.3 ?
    C24 C23 C22 . . 119.1(4) ?
    C24 C23 H23 . . 120.4 ?
    C22 C23 H23 . . 120.4 ?
    O6 C24 C23 . . 125.0(4) ?
    O6 C24 C25 . . 115.1(4) ?
    C23 C24 C25 . . 119.9(4) ?
    C26 C25 C24 . . 120.2(4) ?
    C26 C25 H25 . . 119.9 ?
    C24 C25 H25 . . 119.9 ?
    C25 C26 C21 . . 120.6(4) ?
    C25 C26 H26 . . 119.7 ?
    C21 C26 H26 . . 119.7 ?
    O6 C27 C28 . . 107.1(3) ?
    O6 C27 H27A . . 110.3 ?
    C28 C27 H27A . . 110.3 ?
    O6 C27 H27B . . 110.3 ?
    C28 C27 H27B . . 110.3 ?
    H27A C27 H27B . . 108.6 ?
    C27 C28 C29 . . 115.6(4) ?
    C27 C28 H28A . . 108.4 ?
    C29 C28 H28A . . 108.4 ?
    C27 C28 H28B . . 108.4 ?
    C29 C28 H28B . . 108.4 ?
    H28A C28 H28B . . 107.4 ?
    C28 C29 C30 . . 110.8(4) ?
    C28 C29 H29A . . 109.5 ?
    C30 C29 H29A . . 109.5 ?
    C28 C29 H29B . . 109.5 ?
    C30 C29 H29B . . 109.5 ?
    H29A C29 H29B . . 108.1 ?
    C29 C30 C31 . . 116.6(4) ?
    C29 C30 H30A . . 108.1 ?
    C31 C30 H30A . . 108.1 ?
    C29 C30 H30B . . 108.1 ?
    C31 C30 H30B . . 108.1 ?
    H30A C30 H30B . . 107.3 ?
    C32 C31 C30 . . 112.1(4) ?
    C32 C31 H31A . . 109.2 ?
    C30 C31 H31A . . 109.2 ?
    C32 C31 H31B . . 109.2 ?
    C30 C31 H31B . . 109.2 ?
    H31A C31 H31B . . 107.9 ?
    C31 C32 C33 . . 116.4(4) ?
    C31 C32 H32A . . 108.2 ?
    C33 C32 H32A . . 108.2 ?
    C31 C32 H32B . . 108.2 ?
    C33 C32 H32B . . 108.2 ?
    H32A C32 H32B . . 107.3 ?
    C34 C33 C32 . . 113.2(4) ?
    C34 C33 H33A . . 108.9 ?
    C32 C33 H33A . . 108.9 ?
    C34 C33 H33B . . 108.9 ?
    C32 C33 H33B . . 108.9 ?
    H33A C33 H33B . . 107.7 ?
    C33 C34 C35 . . 114.7(4) ?
    C33 C34 H34A . . 108.6 ?
    C35 C34 H34A . . 108.6 ?
    C33 C34 H34B . . 108.6 ?
    C35 C34 H34B . . 108.6 ?
    H34A C34 H34B . . 107.6 ?
    C36 C35 C34 . . 113.5(4) ?
    C36 C35 H35A . . 108.9 ?
    C34 C35 H35A . . 108.9 ?
    C36 C35 H35B . . 108.9 ?
    C34 C35 H35B . . 108.9 ?
    H35A C35 H35B . . 107.7 ?
    C35 C36 C37 . . 114.0(4) ?
    C35 C36 H36A . . 108.7 ?
    C37 C36 H36A . . 108.7 ?
    C35 C36 H36B . . 108.7 ?
    C37 C36 H36B . . 108.7 ?
    H36A C36 H36B . . 107.6 ?
    C36 C37 H37A . . 109.5 ?
    C36 C37 H37B . . 109.5 ?
    H37A C37 H37B . . 109.5 ?
    C36 C37 H37C . . 109.5 ?
    H37A C37 H37C . . 109.5 ?
    H37B C37 H37C . . 109.5 ?
loop_
    _geom_torsion_atom_site_label_1
    _geom_torsion_atom_site_label_2
    _geom_torsion_atom_site_label_3
    _geom_torsion_atom_site_label_4
    _geom_torsion_site_symmetry_1
    _geom_torsion_site_symmetry_2
    _geom_torsion_site_symmetry_3
    _geom_torsion_site_symmetry_4
    _geom_torsion
    _geom_torsion_publ_flag
    O1 N1 N2 N3 . . . . -1.5(5) ?
    C6 N1 N2 N3 . . . . 179.8(3) ?
    N1 N2 N3 C7 . . . . 172.8(3) ?
    C6 C1 C2 C3 . . . . 1.2(7) ?
    C1 C2 C3 C4 . . . . -1.8(8) ?
    C2 C3 C4 C5 . . . . 1.7(7) ?
    C3 C4 C5 C6 . . . . -1.1(7) ?
    C4 C5 C6 C1 . . . . 0.5(7) ?
    C4 C5 C6 N1 . . . . -178.3(4) ?
    C2 C1 C6 C5 . . . . -0.6(7) ?
    C2 C1 C6 N1 . . . . 178.3(4) ?
    O1 N1 C6 C5 . . . . -155.3(4) ?
    N2 N1 C6 C5 . . . . 23.4(6) ?
    O1 N1 C6 C1 . . . . 25.8(6) ?
    N2 N1 C6 C1 . . . . -155.5(4) ?
    N2 N3 C7 C8 . . . . -8.6(6) ?
    N2 N3 C7 C12 . . . . 171.3(4) ?
    C12 C7 C8 C9 . . . . 0.0(7) ?
    N3 C7 C8 C9 . . . . 179.9(4) ?
    C7 C8 C9 C10 . . . . 0.7(7) ?
    C8 C9 C10 C11 . . . . -1.5(7) ?
    C8 C9 C10 C13 . . . . -178.8(4) ?
    C9 C10 C11 C12 . . . . 1.6(6) ?
    C13 C10 C11 C12 . . . . 178.7(4) ?
    C10 C11 C12 C7 . . . . -1.0(7) ?
    C8 C7 C12 C11 . . . . 0.2(7) ?
    N3 C7 C12 C11 . . . . -179.7(4) ?
    C14 O3 C13 O2 . . . . -6.4(5) ?
    C14 O3 C13 C10 . . . . 174.1(3) ?
    C9 C10 C13 O2 . . . . -1.4(6) ?
    C11 C10 C13 O2 . . . . -178.5(4) ?
    C9 C10 C13 O3 . . . . 178.0(4) ?
    C11 C10 C13 O3 . . . . 0.9(6) ?
    C13 O3 C14 C19 . . . . 130.4(4) ?
    C13 O3 C14 C15 . . . . -56.0(5) ?
    C19 C14 C15 C16 . . . . -0.6(6) ?
    O3 C14 C15 C16 . . . . -173.7(3) ?
    C14 C15 C16 C17 . . . . 0.4(6) ?
    C15 C16 C17 C18 . . . . 0.3(6) ?
    C15 C16 C17 O4 . . . . -177.1(3) ?
    C20 O4 C17 C18 . . . . 67.9(5) ?
    C20 O4 C17 C16 . . . . -114.7(4) ?
    C16 C17 C18 C19 . . . . -0.9(6) ?
    O4 C17 C18 C19 . . . . 176.4(3) ?
    C15 C14 C19 C18 . . . . 0.0(6) ?
    O3 C14 C19 C18 . . . . 173.5(3) ?
    C17 C18 C19 C14 . . . . 0.7(6) ?
    C17 O4 C20 O5 . . . . -0.6(6) ?
    C17 O4 C20 C21 . . . . 176.0(3) ?
    O5 C20 C21 C22 . . . . 168.0(5) ?
    O4 C20 C21 C22 . . . . -8.5(6) ?
    O5 C20 C21 C26 . . . . -12.5(7) ?
    O4 C20 C21 C26 . . . . 171.1(4) ?
    C26 C21 C22 C23 . . . . 3.2(6) ?
    C20 C21 C22 C23 . . . . -177.3(4) ?
    C21 C22 C23 C24 . . . . -0.6(7) ?
    C27 O6 C24 C23 . . . . -9.4(6) ?
    C27 O6 C24 C25 . . . . 171.6(4) ?
    C22 C23 C24 O6 . . . . 179.3(4) ?
    C22 C23 C24 C25 . . . . -1.7(7) ?
    O6 C24 C25 C26 . . . . -179.6(4) ?
    C23 C24 C25 C26 . . . . 1.4(6) ?
    C24 C25 C26 C21 . . . . 1.2(6) ?
    C22 C21 C26 C25 . . . . -3.5(6) ?
    C20 C21 C26 C25 . . . . 176.9(4) ?
    C24 O6 C27 C28 . . . . -170.1(4) ?
    O6 C27 C28 C29 . . . . -177.2(4) ?
    C27 C28 C29 C30 . . . . -174.4(4) ?
    C28 C29 C30 C31 . . . . -176.8(4) ?
    C29 C30 C31 C32 . . . . 178.6(4) ?
    C30 C31 C32 C33 . . . . -174.8(4) ?
    C31 C32 C33 C34 . . . . 176.4(4) ?
    C32 C33 C34 C35 . . . . 180.0(4) ?
    C33 C34 C35 C36 . . . . 178.3(4) ?
    C34 C35 C36 C37 . . . . -178.7(4) ?
loop_
    _geom_hbond_atom_site_label_D
    _geom_hbond_atom_site_label_H
    _geom_hbond_atom_site_label_A
    _geom_hbond_site_symmetry_A
    _geom_hbond_distance_DH
    _geom_hbond_distance_HA
    _geom_hbond_distance_DA
    _geom_hbond_angle_DHA
    _geom_hbond_publ_flag
    N3 H3A O1 . 0.88(5) 2.16(5) 2.501(5) 103(4) yes
    N3 H3A O1 2_657 0.88(5) 2.10(5) 2.909(5) 153(5) yes
    C12 H12 O1 2_657 0.95 2.44 3.225(6) 140 yes
    C16 H16 O5 1_655 0.95 2.51 3.436(5) 166 yes
    C19 H19 O2 1_455 0.95 2.37 3.260(5) 157 yes
    C4 H4 Cg3 1_465 0.95 2.71 3.486(5) 139 yes
    C15 H15 Cg1 1_545 0.95 2.60 3.342(5) 135 yes
    C28 H28A Cg3 1_545 0.99 2.69 3.642(5) 161 yes
data_global
_journal_date_recd_electronic     2008-02-25
_journal_date_accepted     2008-03-03
_journal_name_full     'Acta Crystallographica, Section E'
_journal_year     2008
_journal_volume     64
_journal_issue      4
_journal_page_first     o676
_journal_page_last     o676
_journal_paper_category     QO
_journal_coeditor_code     FJ2103
_publ_contact_author_name     'Purak Das*'
_publ_contact_author_address
;
Department of Chemistry
University of North Bengal
Siliguri 734 013
India
;
_publ_contact_author_email     pbchem@rediffmail.com
_publ_contact_author_fax     '+91 353 2699 001'
_publ_contact_author_phone     '+91 353 2699 425'
_publ_section_title
;
1-Phenyl-3-{4-[4-(4-undecyloxybenzoyloxy)phenyloxycarbonyl]phenyl}triazene
1-oxide
;
loop_
    _publ_author_name
    _publ_author_footnote
    _publ_author_address
    'Das, Purak' .
;
Department of Chemistry
University of North Bengal
Siliguri 734 013
India
;
    'Biswas, Achintesh Narayan' .
;
Department of Chemistry
University of North Bengal
Siliguri 734 013
India
;
    'Upreti, Shailesh' .
;
Department of Chemistry
Indian Institute of Technology, Delhi
New Delhi 110 016
India
;
    'Mandal, Pradip Kumar' .
;
Department of Physics
University of North Bengal
Siliguri 734 013
India
;
    'Bandyopadhyay, Pinaki' .
;
Department of Chemistry
University of North Bengal
Siliguri 734 013
India
;
