# Supplementary material for: 1-Phenyl-3-{4-[4-(4-undecyl­oxybenzoyl­oxy)phenyl­oxycarbon­yl]phen­yl}triazene 1-oxide
Source: Acta Crystallogr Sect E Struct Rep Online. 2008 Mar 7;64(Pt 4):o676. doi: 10.1107/S1600536808005904 (PMC2960914; doi:10.1107/S1600536808005904)
Supplement: Supplementary file 2 [file e-64-0o676-Isup2.hkl]

#
# h,k,l, Fc-squared, Fo-squared, sigma(Fo-squared) and status flag
#
data_I
_shelx_title ' I in P-1'
_shelx_refln_list_code          4
_shelx_F_calc_maximum      259.29
_exptl_crystal_F_000       664.00
_reflns_d_resolution_high  0.8255
 
loop_
 _symmetry_equiv_pos_as_xyz
 'x, y, z'
 '-x, -y, -z'
 
_cell_length_a     5.6740
_cell_length_b    12.0389
_cell_length_c    24.9307
_cell_angle_alpha 101.779
_cell_angle_beta   92.826
_cell_angle_gamma  96.565
 
_shelx_F_squared_multiplier     1.000
 
loop_
 _refln_index_h
 _refln_index_k
 _refln_index_l
 _refln_F_squared_calc
 _refln_F_squared_meas
 _refln_F_squared_sigma
 _refln_observed_status
   1   0   0     1651.00     1611.80     29.96 o
   2   0   0     1231.84     1104.44     36.16 o
   3   0   0      154.34      194.88     18.40 o
   4   0   0        3.57       25.47     13.97 o
   5   0   0        1.56       15.88     30.16 o
   6   0   0      292.56      300.72     40.59 o
  -5   1   0     1094.55     1083.64     69.20 o
  -4   1   0       26.84       10.86     14.25 o
  -3   1   0       23.16       50.43     13.86 o
  -2   1   0     1304.93     1140.40     34.48 o
  -1   1   0     1481.45     1523.08     34.44 o
   0   1   0     1488.14     1563.64     25.48 o
   1   1   0      226.94      239.48     10.21 o
   2   1   0     1517.63     1375.95     41.49 o
   3   1   0       57.75       90.14     20.25 o
   4   1   0        0.38       13.85     12.82 o
   5   1   0       30.75       57.88     23.64 o
   6   1   0       88.95       68.10     55.19 o
  -4   2   0      150.02      173.42     50.50 o
  -3   2   0      131.30      134.40     28.82 o
  -2   2   0     1661.37     1601.21     42.78 o
  -1   2   0      716.53      704.15     18.04 o
   0   2   0     1848.33     1784.03     50.02 o
   1   2   0     1052.93     1016.98     22.38 o
   2   2   0        3.77       15.91      7.88 o
   3   2   0       47.41       71.28     12.59 o
   4   2   0      250.23      290.53     24.36 o
   5   2   0        1.49       44.99     30.33 o
   6   2   0       15.93       49.93     37.18 o
  -6   3   0      191.10      138.61     40.03 o
  -5   3   0      202.36      186.78     28.27 o
  -4   3   0       14.49       25.08     13.46 o
  -3   3   0       92.83      121.90     23.92 o
  -2   3   0        3.16       -2.62      7.16 o
  -1   3   0     1959.69     1843.12     38.14 o
   0   3   0      187.24      182.65     12.17 o
   1   3   0      340.36      348.63     22.39 o
   2   3   0      111.23      111.88     11.72 o
   3   3   0      768.06      706.85     26.98 o
   4   3   0      357.17      465.94     46.19 o
   5   3   0      303.84      238.48     47.70 o
   6   3   0       47.54      140.58     48.31 o
  -6   4   0        0.63       -0.47     31.96 o
  -5   4   0       16.21      -12.21     24.42 o
  -4   4   0       81.56      133.38     28.41 o
  -3   4   0      158.82      196.84     18.21 o
  -2   4   0     6537.47     6577.35    110.16 o
  -1   4   0        1.38       11.32      6.39 o
   0   4   0      661.67      676.38     19.64 o
   1   4   0      245.32      236.92     38.51 o
   2   4   0     1315.41     1134.88     29.80 o
   3   4   0      274.91      316.54     20.25 o
   4   4   0       40.66       64.05     21.12 o
   5   4   0       40.33      105.03     35.48 o
   6   4   0        0.03       41.05     41.11 o
  -6   5   0       34.03       14.18     38.74 o
  -5   5   0      165.51      158.15     41.18 o
  -4   5   0       29.53       59.77     24.74 o
  -3   5   0      504.83      527.68     23.67 o
  -2   5   0     2502.81     2532.23     52.73 o
  -1   5   0      394.60      364.02     15.67 o
   0   5   0     1301.10     1426.54     36.11 o
   1   5   0      322.37      315.89     35.85 o
   2   5   0       34.99       57.51     12.81 o
   3   5   0       17.31       16.97     15.52 o
   4   5   0      130.58      191.63     28.06 o
  -6   6   0        0.90       10.92     37.04 o
  -5   6   0        0.01        9.36     30.19 o
  -4   6   0       11.92       52.65     19.36 o
  -3   6   0        0.00       14.66     10.40 o
  -2   6   0      313.83      273.62     22.39 o
  -1   6   0     1323.53     1233.40     32.41 o
   0   6   0     1448.27     1407.08     35.22 o
   1   6   0      429.85      446.65     51.60 o
   2   6   0        0.90       29.27     32.57 o
   3   6   0       84.15      120.06     24.58 o
   4   6   0      139.44      159.82     32.57 o
   5   6   0       92.36      102.92     58.28 o
  -6   7   0       40.15       53.80     40.10 o
  -5   7   0        4.37       19.54     28.16 o
  -4   7   0       15.81        7.72     16.78 o
  -3   7   0      292.98      324.70     34.31 o
  -2   7   0     2083.73     1853.53     45.71 o
  -1   7   0        9.84        7.25      9.71 o
   0   7   0      126.52      161.98     15.49 o
   1   7   0     1456.40     1318.66     37.68 o
   2   7   0      410.30      479.71     57.47 o
   4   7   0      341.42      279.72     39.00 o
   5   7   0      106.78       88.27     61.13 o
  -6   8   0      136.27      106.04     46.34 o
  -5   8   0        4.15       14.32     32.16 o
  -4   8   0       58.84       78.25     24.64 o
  -3   8   0       86.72       73.83     22.37 o
  -2   8   0      232.02      236.14     19.86 o
  -1   8   0      369.91      406.39     22.52 o
   0   8   0       25.64       54.82     12.90 o
   1   8   0      460.28      496.58     38.53 o
   2   8   0       47.61       40.72     18.88 o
   3   8   0      245.59      311.45     46.31 o
   4   8   0       28.31       99.19     45.86 o
   5   8   0       28.25       31.28     57.60 o
  -5   9   0       13.57       21.71     33.11 o
  -4   9   0      661.66      623.49     95.97 o
  -3   9   0       98.79       85.21     24.35 o
  -2   9   0       24.00       16.48     16.46 o
  -1   9   0       18.58        7.39     11.52 o
   0   9   0       43.16       37.78     17.39 o
   1   9   0      171.52      217.51     33.52 o
   2   9   0      544.13      655.14    107.74 o
   3   9   0      201.56      262.09     38.63 o
  -5  10   0        0.80       -8.62     35.21 o
  -4  10   0        5.33       18.67     22.08 o
  -3  10   0       52.05       66.67     24.16 o
  -2  10   0      338.37      298.63     35.13 o
  -1  10   0      905.87      720.09     62.78 o
   0  10   0      587.86      572.01     43.26 o
   1  10   0       23.64       98.11     34.87 o
   2  10   0      359.07      384.76     57.57 o
   3  10   0        6.47       48.87     28.30 o
  -5  11   0       76.95       49.39     44.64 o
  -4  11   0      507.65      466.61     70.59 o
  -3  11   0        6.47       45.05     24.38 o
  -2  11   0        3.67       33.95     21.97 o
  -1  11   0      848.09      762.80     70.49 o
   0  11   0      885.42      743.95     44.84 o
   1  11   0      114.74      156.95     30.78 o
   2  11   0       20.41       37.80     26.26 o
   3  11   0       62.52      120.72     38.71 o
  -4  12   0       18.93       32.41     30.44 o
  -3  12   0        9.82       19.30     25.78 o
  -2  12   0       86.82      147.77     46.95 o
  -1  12   0      356.06      338.89     64.18 o
   0  12   0      120.93      156.53     29.90 o
   1  12   0      217.22      279.41     76.70 o
   2  12   0      103.88      170.21     39.15 o
  -3  13   0       33.97       10.04     38.74 o
  -2  13   0        4.86        2.65     40.03 o
  -1  13   0        0.00      -17.67     35.35 o
   0  13   0       14.03       55.91     43.35 o
   1  13   0       11.17       75.87     32.13 o
   2  13   0       58.09      102.27     37.21 o
  -2  14   0        6.43       19.74     44.71 o
  -1  14   0        0.00       42.95     43.83 o
   0  14   0        0.18       84.27     55.16 o
   0 -14   1        3.79       43.69     43.96 o
   1 -14   1       19.04       13.57     42.68 o
   2 -14   1        0.85       27.00     44.91 o
  -2 -13   1       16.28       73.76     36.08 o
  -1 -13   1       65.96       94.30     34.91 o
   0 -13   1        4.81       55.70     45.05 o
   1 -13   1        5.55       55.91     36.70 o
   2 -13   1        0.94       47.22     43.08 o
   3 -13   1       10.66       33.99     42.81 o
  -3 -12   1       41.98       99.42     38.33 o
  -2 -12   1       71.42      106.55     33.85 o
  -1 -12   1       24.71       49.10     27.93 o
   0 -12   1       30.52      109.84     45.05 o
   1 -12   1      108.67      143.50     45.93 o
   2 -12   1      302.20      315.35     66.29 o
   3 -12   1       75.80      107.16     32.54 o
   4 -12   1       17.10       44.41     29.44 o
  -3 -11   1       95.77      124.92     38.24 o
  -2 -11   1      130.56      202.71     38.45 o
  -1 -11   1        1.38       45.04     23.93 o
   0 -11   1       30.17       55.02     23.18 o
   2 -11   1      612.00      605.89     49.98 o
   3 -11   1       17.47        5.53     22.38 o
   4 -11   1       40.19       23.29     26.79 o
   5 -11   1       57.48       56.45     42.74 o
  -4 -10   1       18.20       96.75     36.06 o
  -3 -10   1      162.87      200.00     36.29 o
  -2 -10   1      129.47      162.74     33.51 o
  -1 -10   1      147.71      185.53     29.78 o
   0 -10   1      274.86      249.80     30.37 o
   1 -10   1       62.28      100.84     17.27 o
   2 -10   1      196.45      224.88     32.86 o
   3 -10   1       18.13       16.47     21.55 o
   4 -10   1      427.73      342.46     43.82 o
   5 -10   1      127.08      102.15     31.94 o
  -4  -9   1       96.63      143.89     51.46 o
  -3  -9   1      192.35      231.14     37.29 o
  -2  -9   1      992.07      817.78    108.05 o
  -1  -9   1      408.94      454.06     39.37 o
   0  -9   1      117.77      111.90     16.31 o
   1  -9   1        9.58        8.97     11.04 o
   2  -9   1      321.63      283.87     32.83 o
   3  -9   1      383.78      413.14     40.86 o
   4  -9   1       89.45      136.22     30.87 o
   5  -9   1        1.17      -10.20     25.99 o
  -5  -8   1      162.85      173.21     66.08 o
  -1  -8   1        5.47       38.06     18.49 o
   0  -8   1       60.07       91.14     20.21 o
   1  -8   1      838.25      786.41     30.86 o
   2  -8   1      983.14      801.19     29.16 o
   3  -8   1       28.10       28.21     17.56 o
   4  -8   1       40.69       39.45     21.71 o
   5  -8   1       91.22       91.86     27.88 o
   6  -8   1        2.12       27.68     39.08 o
  -5  -7   1       22.41       -8.14     45.93 o
  -4  -7   1        0.00       25.60     62.49 o
  -3  -7   1        3.03       39.18     20.61 o
  -2  -7   1        0.25        8.56     18.13 o
  -1  -7   1     1022.89      989.88     30.92 o
   0  -7   1       10.62       26.71     10.44 o
   1  -7   1        4.64       23.44      8.89 o
   2  -7   1      157.84      189.30     16.40 o
   3  -7   1      555.40      503.69     39.64 o
   4  -7   1       63.98       86.68     23.64 o
   5  -7   1        0.59        6.84     28.02 o
   6  -7   1       10.40       33.11     41.52 o
  -4  -6   1       93.86      105.70     38.33 o
  -3  -6   1      136.30      178.71     39.62 o
  -2  -6   1      231.98      184.50     38.57 o
  -1  -6   1      867.69      782.05     25.30 o
   0  -6   1      262.95      270.58     17.75 o
   1  -6   1      215.56      216.29     16.22 o
   2  -6   1       17.58       42.39      9.60 o
   3  -6   1      103.80      112.19     14.94 o
   4  -6   1        3.92        4.90     15.87 o
   5  -6   1       67.73       79.50     26.39 o
   6  -6   1       83.77       20.22     34.81 o
  -5  -5   1      114.03       94.58     37.38 o
  -4  -5   1      123.14      176.00     28.09 o
  -3  -5   1       10.57        6.45      9.69 o
  -2  -5   1        0.20        6.51      7.52 o
  -1  -5   1      197.74      204.57     15.73 o
   0  -5   1      748.11      835.53     24.88 o
   1  -5   1       20.68       36.59      7.86 o
   2  -5   1        1.60       12.31      7.53 o
   3  -5   1       14.41       35.88     11.34 o
   4  -5   1       40.60       79.64     23.78 o
   5  -5   1        0.41       23.97     22.82 o
   6  -5   1        7.27       36.37     36.50 o
  -6  -4   1        7.71       84.67     44.78 o
  -5  -4   1       14.33       29.51     30.40 o
  -4  -4   1      147.53      121.99     18.32 o
  -3  -4   1       59.90       67.47     12.84 o
  -2  -4   1      174.57      203.33     15.40 o
  -1  -4   1      288.02      278.57     50.04 o
   0  -4   1       85.07       94.51      9.76 o
   1  -4   1      271.26      277.61     14.08 o
   2  -4   1      814.54      838.78     24.92 o
   3  -4   1        3.71       25.33     10.39 o
   4  -4   1      317.39      294.93     43.05 o
   5  -4   1      138.29       85.47     60.45 o
   6  -4   1        0.57       31.01     35.48 o
  -6  -3   1        0.13       36.30     37.86 o
  -5  -3   1       44.83       70.09     33.92 o
  -4  -3   1       23.76       60.31     15.53 o
  -3  -3   1       20.05        7.59     10.62 o
  -2  -3   1      702.54      757.16     23.92 o
  -1  -3   1      840.52      764.65     24.81 o
   0  -3   1        7.13        5.42      5.77 o
   1  -3   1        1.25        1.38      5.09 o
   2  -3   1      956.92      933.18     29.82 o
   3  -3   1      374.70      399.80     72.12 o
   4  -3   1      164.35      229.38     42.58 o
   5  -3   1        1.89       14.87     17.17 o
   6  -3   1       47.35       80.80     37.65 o
  -6  -2   1       52.08      132.30     43.15 o
  -5  -2   1      369.55      294.78     38.33 o
  -4  -2   1        7.55       26.29     13.34 o
  -3  -2   1      460.67      463.87     21.95 o
  -2  -2   1       65.74       60.69     10.03 o
  -1  -2   1      738.02      696.98     17.85 o
   0  -2   1      193.90      186.54     14.59 o
   1  -2   1       82.17       66.82     15.53 o
   2  -2   1      151.62      188.98     37.47 o
   4  -2   1       75.13       94.14     17.35 o
   5  -2   1      463.37      527.97     36.68 o
  -6  -1   1        5.03       32.82     24.07 o
  -5  -1   1       11.16       40.15     32.57 o
  -4  -1   1        0.09       15.31     13.08 o
  -2  -1   1     1323.66     1138.72     29.28 o
  -1  -1   1      384.10      355.67     11.93 o
   0  -1   1      169.15      169.89      6.73 o
   1  -1   1     1371.02     1248.78     28.77 o
   2  -1   1      327.60      306.43     15.99 o
   3  -1   1      131.39      150.41     16.21 o
   4  -1   1      325.88      472.75     74.26 o
   5  -1   1      672.64      574.61     38.65 o
   6  -1   1       58.68      155.37     59.30 o
  -6   0   1       17.91       57.99     52.78 o
  -5   0   1      600.74      574.05     44.45 o
  -4   0   1      223.83      270.91     29.95 o
  -3   0   1      621.28      572.20     23.48 o
  -2   0   1       52.96       62.39     12.19 o
  -1   0   1     4345.18     4128.55     65.40 o
   1   0   1     3176.95     2983.29     49.59 o
   2   0   1      669.14      629.36     20.84 o
   3   0   1      351.04      406.00     22.20 o
   4   0   1      262.59      263.41     23.26 o
   5   0   1      688.18      574.33     38.42 o
   6   0   1        4.84       41.87     51.56 o
  -6   1   1      156.45      197.13     34.71 o
  -4   1   1      118.28      122.75     45.30 o
  -3   1   1        9.38       15.76     12.49 o
  -2   1   1        0.27       -2.16      7.57 o
  -1   1   1    10706.91    10646.18    187.30 o
   0   1   1      578.11      534.69     14.42 o
   1   1   1     3209.73     2990.75     50.09 o
   2   1   1      974.01      876.17     24.86 o
   3   1   1       24.35       48.65     12.04 o
   4   1   1      114.96      105.94     17.81 o
   5   1   1       28.73       74.95     26.60 o
   6   1   1       32.06       30.67     36.09 o
  -6   2   1      451.69      474.04     73.14 o
  -5   2   1      202.31      262.48     54.28 o
  -4   2   1       39.15       55.53     19.53 o
  -3   2   1      400.80      464.83     35.76 o
  -2   2   1      342.29      387.32     20.25 o
  -1   2   1       49.35       41.47      7.26 o
   0   2   1        0.24        0.95      3.69 o
   1   2   1     1191.65     1117.95     28.02 o
   2   2   1      468.78      431.85     17.92 o
   3   2   1      499.77      438.12     32.25 o
   4   2   1     1118.28      952.72     35.87 o
   5   2   1       17.49       52.25     19.02 o
   6   2   1        1.89       39.89     37.45 o
  -5   3   1      406.79      442.28    109.16 o
  -4   3   1        1.05       20.03     13.14 o
  -3   3   1      420.68      454.89     27.01 o
  -2   3   1      253.81      317.93     22.05 o
  -1   3   1     1074.70      992.17     23.95 o
   0   3   1       12.34       21.35      5.78 o
   1   3   1      439.76      498.60     24.39 o
   2   3   1     1867.62     1793.55     39.74 o
   3   3   1      446.59      499.50     22.89 o
   4   3   1      133.05      145.84     19.78 o
   5   3   1       84.80      129.59     36.77 o
   6   3   1        3.58       34.06     35.42 o
  -6   4   1       73.60        8.41     31.75 o
  -5   4   1       72.07       64.59     34.67 o
  -4   4   1      169.10      217.97     22.08 o
  -2   4   1     2864.87     2666.42     53.99 o
  -1   4   1      737.85      696.45     21.01 o
   0   4   1      600.38      539.06     17.17 o
   1   4   1     2001.12     1822.28     53.61 o
   2   4   1      279.23      282.52     15.11 o
   3   4   1       63.35       75.49     13.18 o
   4   4   1        5.38       36.09     16.01 o
   5   4   1       56.22      127.69     39.08 o
  -6   5   1        0.92      -16.28     32.57 o
  -5   5   1       26.17       18.45     27.55 o
  -4   5   1       21.98       25.12     14.16 o
  -2   5   1     2906.44     3057.98     61.17 o
  -1   5   1     1732.65     1509.93     35.38 o
   0   5   1       15.20       25.37      8.19 o
   1   5   1       10.10       21.92     14.84 o
   2   5   1      112.03      159.29     24.69 o
   3   5   1       16.31       49.86     23.75 o
   4   5   1       25.79       43.69     31.89 o
   5   5   1       46.12       -8.35     47.02 o
   6   5   1       13.54      -30.77     61.54 o
  -6   6   1       41.18       94.24     42.13 o
  -5   6   1       47.16       43.08     29.78 o
  -4   6   1       20.57       45.06     19.79 o
  -3   6   1      261.06      313.15     22.58 o
  -2   6   1       78.11       77.11     12.00 o
  -1   6   1     1278.75     1240.76     32.98 o
   0   6   1       66.84       70.74     10.97 o
   1   6   1      109.57      128.98     25.39 o
   2   6   1      835.27      696.15     39.57 o
   3   6   1       31.30       63.09     26.63 o
   4   6   1        4.29       30.93     23.65 o
   5   6   1        0.01      -21.78     48.99 o
  -6   7   1       10.27       24.83     36.64 o
  -5   7   1       13.71       73.61     35.01 o
  -4   7   1       21.09       17.34     27.31 o
  -3   7   1       89.67      110.96     16.12 o
  -2   7   1      166.90      160.55     16.45 o
  -1   7   1      494.37      466.62     20.99 o
   0   7   1        0.54       16.86      9.81 o
   1   7   1      203.13      218.39     28.51 o
   2   7   1       55.05      109.96     40.23 o
   3   7   1       66.28      119.98     26.73 o
   4   7   1      254.07      252.93     56.08 o
   5   7   1        0.03       -3.46     52.24 o
  -6   8   1        8.59       42.06     42.20 o
  -5   8   1        9.82       85.83     37.25 o
  -4   8   1      344.49      357.59     39.05 o
  -3   8   1       16.93        3.52     16.79 o
  -2   8   1      535.86      516.82     24.25 o
  -1   8   1      398.69      383.98     22.66 o
   0   8   1       39.36       42.93     12.14 o
   1   8   1      625.29      577.11     36.35 o
   2   8   1       64.84      109.62     25.18 o
   3   8   1      185.13      250.20     36.02 o
   5   8   1      117.01       46.20     59.70 o
  -5   9   1       90.33      157.13     49.12 o
  -4   9   1      801.48      627.51     57.15 o
  -3   9   1      291.70      339.81     37.34 o
  -2   9   1      123.49      116.48     17.13 o
  -1   9   1      754.08      618.03     27.67 o
   0   9   1       14.07       31.66     16.43 o
   1   9   1      177.41      247.80     59.23 o
   2   9   1      103.36      150.69     31.74 o
   3   9   1      219.18      256.88     40.25 o
   4   9   1      509.42      470.81     53.49 o
  -5  10   1      103.03      118.53     45.93 o
  -4  10   1       51.98       55.29     26.81 o
  -3  10   1      118.28      118.81     27.94 o
  -2  10   1      136.96      153.41     27.18 o
  -1  10   1       24.52       39.96     18.76 o
   0  10   1      147.60      187.87     28.38 o
   1  10   1       69.22      109.83     29.75 o
   2  10   1      199.60      236.70     47.63 o
   3  10   1       60.50       84.91     33.02 o
   4  10   1      203.61      169.14     45.46 o
  -4  11   1       81.26       74.08     30.46 o
  -3  11   1       28.41       59.47     26.73 o
  -2  11   1        9.46       48.51     34.94 o
  -1  11   1       14.47       90.30     42.00 o
   0  11   1      162.71      182.28     45.22 o
   2  11   1       58.07       55.01     30.42 o
   3  11   1       12.07       66.16     36.39 o
  -4  12   1       10.40        1.72     27.78 o
  -3  12   1       36.16       37.45     42.00 o
  -2  12   1       59.63       21.91     40.91 o
  -1  12   1      316.87      267.38     60.93 o
   0  12   1      230.79      231.01     47.66 o
   1  12   1      423.86      499.66     61.74 o
   2  12   1        1.71       54.46     32.25 o
  -3  13   1        0.61       72.80     44.37 o
  -2  13   1       41.60       94.71     46.47 o
  -1  13   1        0.20       86.64     43.63 o
   0  13   1        3.92       63.84     43.69 o
   1  13   1       40.12      117.55     40.17 o
  -1  14   1        8.94       40.71     42.13 o
   0  14   1       17.91        3.80     52.04 o
   0 -14   2       35.46       55.50     45.86 o
   1 -14   2       16.51       66.49     46.81 o
   2 -14   2       24.73       25.24     44.37 o
  -2 -13   2       71.14       84.34     37.28 o
  -1 -13   2      236.31      260.52     41.59 o
   0 -13   2        3.19       52.99     45.32 o
   1 -13   2      207.29      146.55     50.34 o
   2 -13   2        2.61        8.96     39.28 o
   3 -13   2       99.76      133.93     56.38 o
  -3 -12   2       58.38      121.23     40.21 o
  -2 -12   2       10.84       49.44     32.19 o
  -1 -12   2       49.72      117.25     30.65 o
   0 -12   2      115.24      227.96     56.38 o
   1 -12   2       49.17       51.97     39.49 o
   2 -12   2       95.05      118.46     47.09 o
   3 -12   2        9.40       55.88     27.63 o
   4 -12   2        0.00       11.77     27.16 o
  -3 -11   2      101.68      148.98     38.22 o
  -2 -11   2        1.97       55.43     29.22 o
   0 -11   2      311.14      351.12     36.70 o
   2 -11   2      135.03      118.69     29.13 o
   3 -11   2       31.75       47.48     25.63 o
   4 -11   2      181.34      148.63     34.32 o
   5 -11   2        0.00       33.69     30.80 o
  -4 -10   2       33.25      176.26     72.77 o
  -3 -10   2       31.18       85.81     30.04 o
  -1 -10   2      451.35      455.11     41.46 o
   0 -10   2       44.94       84.63     21.61 o
   1 -10   2      553.34      566.78     39.49 o
   3 -10   2      523.03      530.64     49.97 o
   4 -10   2       10.11       37.27     24.29 o
   5 -10   2       77.38       86.05     33.15 o
  -4  -9   2      527.83      375.79     58.82 o
  -3  -9   2      211.16      253.55     48.44 o
  -2  -9   2       66.57      118.46     27.20 o
  -1  -9   2      528.99      613.80     45.09 o
   0  -9   2        9.83       11.28     14.60 o
   1  -9   2     2407.81     2109.60     52.87 o
   2  -9   2       16.71       18.68     16.92 o
   3  -9   2       37.77       71.99     23.50 o
   4  -9   2      102.17      100.36     37.45 o
   5  -9   2       31.17       26.98     26.14 o
  -5  -8   2      220.25      125.58     67.98 o
  -4  -8   2       10.00      101.57     55.19 o
  -3  -8   2      231.92      331.12     56.72 o
  -1  -8   2       31.86       47.72     12.59 o
   0  -8   2        0.31       23.40     11.16 o
   1  -8   2        0.23       13.08      9.87 o
   2  -8   2       43.81       50.46     17.84 o
   3  -8   2        3.13        0.65     15.94 o
   4  -8   2      186.98      208.11     57.36 o
   5  -8   2        3.35       17.20     23.73 o
   6  -8   2       16.50       94.04     49.05 o
  -5  -7   2        0.56       14.86     52.24 o
  -3  -7   2      480.96      399.20     41.16 o
  -2  -7   2      249.10      303.70     34.36 o
  -1  -7   2      270.03      323.69     32.80 o
   0  -7   2      269.99      305.01     25.84 o
   1  -7   2        3.62        7.24      8.11 o
   2  -7   2       18.84       27.12      9.21 o
   3  -7   2       40.81       52.36     17.67 o
   4  -7   2      179.04      148.79     48.78 o
   5  -7   2      226.57      183.98     33.56 o
  -5  -6   2       41.93       74.97     37.59 o
  -3  -6   2        2.01       -8.89     17.78 o
  -2  -6   2       58.59       71.67     12.88 o
   0  -6   2     3881.31     3831.09     75.64 o
   1  -6   2      357.21      406.80     17.56 o
   2  -6   2     1455.16     1285.24     33.75 o
   3  -6   2        0.15       22.82     15.33 o
   4  -6   2      130.36      142.25     36.91 o
   5  -6   2       54.97       35.70     36.30 o
   6  -6   2       81.72       81.75     38.81 o
  -6  -5   2      179.56      110.39     50.75 o
  -5  -5   2        0.55       40.37     29.58 o
  -4  -5   2       19.25       58.95     21.42 o
  -3  -5   2       29.42       27.48     10.93 o
  -2  -5   2       93.80      126.30     13.22 o
  -1  -5   2     1215.30     1121.15     35.52 o
   0  -5   2     1486.06     1595.66     36.66 o
   1  -5   2       99.43      125.21     10.92 o
   2  -5   2      374.68      399.80     25.56 o
   3  -5   2       75.84      107.61     14.47 o
   4  -5   2       52.92       56.43     23.03 o
   5  -5   2       28.10        8.57     29.21 o
   6  -5   2       37.51       32.91     34.19 o
  -6  -4   2        0.46       34.33     39.96 o
  -4  -4   2      180.46      169.61     31.47 o
  -3  -4   2       53.65       57.14     13.07 o
  -2  -4   2      546.29      495.17     22.83 o
  -1  -4   2       36.52       39.42      7.68 o
   0  -4   2      164.92      185.72     17.49 o
   1  -4   2      638.21      600.89     17.58 o
   2  -4   2      328.15      313.99     16.34 o
   3  -4   2      105.62      188.23     40.54 o
   4  -4   2      115.48      139.38     19.96 o
   5  -4   2      252.17      144.37     74.16 o
   6  -4   2        3.90       44.71     35.89 o
  -6  -3   2        0.01      -12.21     36.77 o
  -5  -3   2        3.47       38.65     19.85 o
  -4  -3   2      795.43      692.73     30.93 o
  -3  -3   2     1017.58      866.10     30.01 o
  -2  -3   2       90.50      108.16     11.73 o
  -1  -3   2     1661.59     1669.51     60.26 o
   0  -3   2      556.67      482.15     15.04 o
   1  -3   2      597.42      550.16     22.98 o
   2  -3   2      443.69      451.77     26.15 o
   3  -3   2      651.02      670.69     29.35 o
   4  -3   2      142.29      166.31     21.20 o
   5  -3   2       10.25       31.69     21.33 o
   6  -3   2        8.58       46.61     35.28 o
  -6  -2   2      281.77      380.62     65.88 o
  -5  -2   2       60.34       71.88     34.02 o
  -4  -2   2      600.57      516.01     26.83 o
  -3  -2   2      513.84      458.06     21.60 o
  -2  -2   2     2359.06     2355.77     48.11 o
  -1  -2   2      215.16      181.56      9.82 o
   0  -2   2      378.74      374.42     11.08 o
   1  -2   2      242.76      201.14     97.05 o
   2  -2   2        5.99       13.31      8.32 o
   3  -2   2      841.86      853.91     33.42 o
   4  -2   2      193.35      215.63     45.83 o
   5  -2   2       96.89      130.17     36.39 o
   6  -2   2       69.43       17.91     31.75 o
  -6  -1   2      162.38      190.11     42.91 o
  -5  -1   2      571.79      541.33     52.24 o
  -4  -1   2        0.05       24.84     12.31 o
  -3  -1   2      304.68      375.77     23.07 o
  -2  -1   2      750.62      683.12     25.84 o
  -1  -1   2      290.56      262.79     10.94 o
   0  -1   2     4833.95     5190.79    165.34 o
   1  -1   2      846.06      738.12     19.70 o
   2  -1   2     7882.38     7157.60     98.85 o
   3  -1   2        3.99       24.53     10.67 o
   4  -1   2       25.50       26.42     16.78 o
   5  -1   2      556.65      497.93     63.50 o
  -6   0   2      136.50      193.22     48.07 o
  -5   0   2      157.52      189.46     51.63 o
  -4   0   2        8.80       37.00     13.40 o
  -3   0   2      197.71      223.38     22.19 o
  -2   0   2       68.29       60.92     12.40 o
  -1   0   2    21404.65    21509.45    368.95 o
   0   0   2     3402.57     3512.67    147.97 o
   1   0   2     1621.67     1555.96     29.52 o
   2   0   2     3187.19     2708.24     52.28 o
   3   0   2      296.69      381.57     22.76 o
   4   0   2      420.62      391.70     27.67 o
   6   0   2      271.85      282.65     61.71 o
  -6   1   2      786.73      805.04     59.65 o
  -5   1   2        7.31       27.27     19.68 o
  -4   1   2        6.47        7.85     27.92 o
  -3   1   2      116.32      153.47     31.72 o
  -2   1   2     1188.19     1116.59     35.22 o
  -1   1   2    12990.30    12060.10    202.77 o
   0   1   2     1313.20     1258.70     22.19 o
   1   1   2        0.07       -2.51      5.03 o
   2   1   2      445.72      476.34     18.23 o
   3   1   2      138.55      181.89     22.52 o
   4   1   2      382.64      366.66     35.89 o
   5   1   2      118.48      164.79     22.89 o
   6   1   2      154.36      133.59     43.83 o
  -6   2   2      141.44      200.43     95.02 o
  -5   2   2       96.46      170.02     39.15 o
  -4   2   2        0.84       24.69     13.64 o
  -3   2   2      682.55      650.85     39.59 o
  -2   2   2       35.93       37.83     10.66 o
  -1   2   2      158.78      175.39     11.07 o
   0   2   2      112.48      140.43     15.91 o
   1   2   2       15.37       14.52      9.88 o
   2   2   2      461.69      459.27     18.29 o
   3   2   2      307.62      364.41     32.70 o
   4   2   2       23.55       23.90     13.05 o
   5   2   2      454.25      458.55     40.52 o
   6   2   2        4.44       51.97     37.38 o
  -5   3   2      265.12      306.36     33.41 o
  -4   3   2      127.85      170.71     23.76 o
  -3   3   2        4.62        1.62      9.93 o
  -2   3   2       33.86       39.86     10.08 o
  -1   3   2     2572.73     2478.69     48.23 o
   0   3   2       17.21       20.89      6.00 o
   1   3   2     1532.56     1519.10     45.46 o
   2   3   2      186.33      168.55     13.85 o
   3   3   2     1574.79     1498.86     40.66 o
   4   3   2      105.81       80.30     21.60 o
  -5   4   2       15.09       54.51     20.35 o
  -4   4   2      294.81      312.42     25.78 o
  -3   4   2     1134.64     1221.36     36.29 o
  -2   4   2      905.90      801.33     25.44 o
  -1   4   2     1197.66     1179.10     28.89 o
   0   4   2      607.58      568.06     18.16 o
   1   4   2     1259.85     1047.21     38.86 o
   2   4   2      295.97      302.19     29.18 o
   3   4   2       40.69       74.58     13.66 o
   4   4   2      419.95      344.93     52.38 o
   5   4   2       61.96      165.68     43.83 o
   6   4   2        6.74       47.36     67.51 o
  -6   5   2        9.31        2.85     33.72 o
  -5   5   2       75.96       63.98     33.45 o
  -4   5   2      505.84      513.95     31.20 o
  -3   5   2      133.86      165.46     17.07 o
  -2   5   2      733.49      712.01     24.80 o
  -1   5   2       18.50       39.60      9.19 o
   0   5   2       16.19       23.75      7.79 o
   1   5   2        2.13        5.27     13.25 o
   2   5   2        0.28       10.27     16.24 o
   3   5   2       11.91       53.20     21.40 o
   4   5   2        1.47       31.08     29.34 o
   5   5   2       30.96       63.84     30.84 o
  -6   6   2        2.53       69.75     39.83 o
  -5   6   2       32.31       36.03     26.12 o
  -4   6   2       23.03       54.49     15.44 o
  -3   6   2       47.29       87.22     15.92 o
  -2   6   2      251.56      264.76     29.16 o
  -1   6   2     1634.95     1504.60     37.53 o
   0   6   2      895.55      940.98     27.57 o
   1   6   2       14.10       11.84     16.11 o
   2   6   2      698.25      598.86     36.78 o
   3   6   2        6.89       23.97     21.24 o
   4   6   2      141.80      142.80     30.00 o
   5   6   2       17.12       39.30     39.59 o
  -6   7   2        1.78       35.55     37.65 o
  -5   7   2        8.32       37.38     29.99 o
  -4   7   2      154.50      114.11     24.99 o
  -3   7   2      346.32      341.88     24.23 o
  -2   7   2      458.01      492.74     23.66 o
  -1   7   2      129.88      167.86     19.73 o
   0   7   2      119.85      116.74     17.23 o
   1   7   2     1280.22     1116.35     48.48 o
   2   7   2       93.47      146.09     26.15 o
   3   7   2       74.79       99.82     25.27 o
   4   7   2       29.98       74.17     65.68 o
   5   7   2       32.02       35.14     54.07 o
  -6   8   2       21.27       47.83     41.86 o
  -5   8   2      359.25      313.99     58.89 o
  -4   8   2      167.16      154.75     28.54 o
  -3   8   2      193.72      226.80     30.09 o
  -2   8   2      288.13      315.60     29.83 o
  -1   8   2       12.18       24.73     10.99 o
   0   8   2        9.15       24.71     14.72 o
   1   8   2        1.94       32.93     16.94 o
   2   8   2      394.58      460.56     58.69 o
   4   8   2       91.49      147.04     36.27 o
   5   8   2       25.99      -24.49     48.99 o
  -5   9   2      105.58       91.05     39.55 o
  -4   9   2      214.92      163.16     30.98 o
  -3   9   2       16.62       26.37     18.17 o
  -2   9   2       13.92       41.96     13.91 o
  -1   9   2      267.68      327.25     24.55 o
   0   9   2      139.57      155.67     21.32 o
   1   9   2      100.33      136.44     29.61 o
   2   9   2       25.10       69.72     33.18 o
   3   9   2       48.52      100.97     31.39 o
  -5  10   2        0.38       40.91     41.18 o
  -4  10   2        8.07       17.04     23.27 o
  -3  10   2        4.20       12.15     20.84 o
  -2  10   2      225.44      238.61     33.01 o
  -1  10   2      148.57      170.65     26.15 o
   0  10   2     1016.02      912.33     47.61 o
   1  10   2      566.32      510.77     46.00 o
   2  10   2       20.01       65.87     31.55 o
   3  10   2      137.87      167.01     37.98 o
   4  10   2      220.16      194.33     47.83 o
  -4  11   2      180.47      166.09     35.10 o
  -3  11   2        3.11       15.37     55.46 o
  -2  11   2      241.85      234.61     54.21 o
   1  11   2       90.05       90.80     26.35 o
   2  11   2       53.13       91.61     32.41 o
   3  11   2        6.41       49.02     34.23 o
  -4  12   2        0.88       39.90     28.76 o
  -3  12   2       37.94       81.08     47.22 o
  -2  12   2      359.36      364.54     64.73 o
  -1  12   2       68.70       65.06     40.03 o
   1  12   2        8.74       44.83     28.94 o
   2  12   2       60.19       58.63     34.77 o
  -3  13   2        6.66       27.00     39.42 o
  -2  13   2       41.75       68.52     46.07 o
  -1  13   2      114.91      179.59     54.34 o
   0  13   2       25.62       47.97     43.49 o
   1  13   2      116.05       78.18     34.10 o
  -1  14   2        4.01       11.60     45.73 o
   0 -14   3        0.00       66.69     51.77 o
   1 -14   3        2.65       58.08     50.41 o
   2 -14   3       11.06       24.97     43.42 o
  -2 -13   3       16.48       61.98     34.40 o
  -1 -13   3        0.00       69.14     43.76 o
   0 -13   3       33.60      117.10     52.65 o
   1 -13   3        1.79        1.90     35.55 o
   2 -13   3       24.63       51.97     43.42 o
   3 -13   3       52.50       84.81     34.61 o
  -3 -12   3       18.18      123.57     38.29 o
  -2 -12   3        5.24       95.10     44.10 o
  -1 -12   3      200.22      248.19     37.17 o
   0 -12   3      132.11      226.00     56.79 o
   1 -12   3       39.89      109.91     45.39 o
   2 -12   3       43.58       45.07     25.73 o
   3 -12   3       36.83       42.59     28.34 o
   4 -12   3        5.09       17.22     28.75 o
  -2 -11   3      171.94      180.82     36.53 o
  -1 -11   3      275.35      326.77     37.34 o
   0 -11   3      900.57      790.30     47.24 o
   1 -11   3     1040.02      945.59     55.13 o
   2 -11   3      766.27      634.96     65.17 o
   3 -11   3        0.07       33.79     25.11 o
   4 -11   3      207.39      134.84     34.24 o
   5 -11   3       32.79       11.54     29.98 o
  -4 -10   3      259.09      285.63     70.76 o
  -2 -10   3      766.11      697.54     57.84 o
   0 -10   3        0.01       32.18     26.53 o
   1 -10   3      229.34      270.94     32.26 o
   2 -10   3       13.29       -3.84     18.96 o
   3 -10   3      233.31      320.97     40.28 o
   4 -10   3      241.78      283.43     40.77 o
   5 -10   3      141.71      100.59     33.78 o
  -4  -9   3       48.73       36.70     46.95 o
  -3  -9   3      433.79      434.57     53.16 o
  -2  -9   3      447.57      533.71     45.05 o
   0  -9   3        5.12        5.59     11.39 o
   1  -9   3     1909.25     1664.79     45.05 o
   2  -9   3        7.05       10.75     16.15 o
   3  -9   3       52.80      110.60     26.33 o
   4  -9   3      146.81      145.67     36.40 o
   5  -9   3       24.37       36.54     26.40 o
  -4  -8   3      157.02      260.36     55.94 o
  -2  -8   3       21.94       23.03     21.00 o
  -1  -8   3      110.11      154.86     26.25 o
   0  -8   3       70.66       78.27     14.08 o
   1  -8   3       44.86       49.85     10.85 o
   2  -8   3        0.79        3.46     14.87 o
   3  -8   3      130.48      158.41     27.09 o
   4  -8   3        2.59       28.11     20.59 o
   5  -8   3      567.44      476.66     65.91 o
   6  -8   3        3.41       27.14     45.05 o
  -4  -7   3       46.08      105.49     30.77 o
  -3  -7   3      275.14      293.87     76.43 o
  -2  -7   3      142.32      149.58     31.01 o
  -1  -7   3      312.52      332.33     55.84 o
   0  -7   3      535.07      518.75     22.11 o
   1  -7   3      229.90      265.98     18.44 o
   2  -7   3       26.07       59.47     18.35 o
   3  -7   3        0.04       -7.33     14.67 o
   4  -7   3        9.01        6.61     20.23 o
   5  -7   3      441.89      340.41     43.44 o
   6  -7   3       31.92       72.73     44.03 o
  -5  -6   3      365.98      386.59     63.23 o
  -4  -6   3       43.16       65.59     22.73 o
  -3  -6   3       57.38       69.42     14.52 o
  -2  -6   3      141.32      110.98     13.59 o
  -1  -6   3     1077.67     1019.31     33.55 o
   0  -6   3      427.36      458.59     21.22 o
   1  -6   3     2296.44     2351.71     48.58 o
   2  -6   3      515.17      449.83     33.74 o
   3  -6   3      168.01      180.91     26.70 o
   4  -6   3       41.53       18.98     19.16 o
   5  -6   3       13.95       28.20     24.89 o
   6  -6   3       55.11       11.33     36.50 o
  -6  -5   3       55.95      159.98     53.26 o
  -5  -5   3      124.54      158.62     45.46 o
  -4  -5   3       23.65       61.92     22.15 o
  -3  -5   3       28.00       28.01     11.07 o
  -2  -5   3      103.75       89.52     12.16 o
  -1  -5   3     3106.55     3029.61     57.79 o
   1  -5   3      463.83      469.16     16.36 o
   2  -5   3      233.18      282.71     26.80 o
   3  -5   3       61.65       86.00     12.19 o
   4  -5   3        2.51       15.49     23.20 o
   5  -5   3       83.68       85.12     30.27 o
   6  -5   3       25.65       29.45     35.82 o
  -6  -4   3       56.11       92.68     48.65 o
  -5  -4   3        0.46       43.29     34.87 o
  -4  -4   3       75.81       99.90     17.53 o
  -3  -4   3      280.38      325.09     37.24 o
  -2  -4   3        5.52       10.27     11.44 o
  -1  -4   3      303.64      306.88     14.17 o
   0  -4   3      655.28      628.38     19.40 o
   1  -4   3        6.99        9.92      9.73 o
   2  -4   3       44.12       60.60     15.94 o
   3  -4   3     1711.58     1561.98    116.06 o
   4  -4   3       22.53       56.04     37.62 o
   5  -4   3      187.80      147.22     31.89 o
   6  -4   3      129.69      113.78     39.89 o
  -6  -3   3       52.38      143.22     50.75 o
  -5  -3   3       59.84       64.01     21.35 o
  -3  -3   3       24.91       39.32     11.88 o
  -2  -3   3      457.53      420.63     18.45 o
   0  -3   3       87.80       97.71      8.82 o
   1  -3   3     1475.34     1402.66     52.04 o
   2  -3   3     1181.33     1039.35     27.49 o
   4  -3   3       19.19       25.99     13.99 o
   5  -3   3       17.48       29.78     22.63 o
   6  -3   3       98.16       59.09     37.99 o
  -6  -2   3       11.09       91.55     44.34 o
  -5  -2   3      123.56      145.22     60.04 o
  -4  -2   3      193.81      241.73     22.76 o
  -3  -2   3      402.86      440.17     21.22 o
  -2  -2   3     1152.66     1083.81     28.54 o
  -1  -2   3      342.74      299.94     12.90 o
   0  -2   3        0.69        0.22      7.81 o
   1  -2   3       69.30       63.34     27.31 o
   2  -2   3     1743.36     1516.54     41.11 o
   3  -2   3       16.40       24.31     11.21 o
   4  -2   3        6.17       12.85     14.89 o
   5  -2   3       52.19      101.86     29.96 o
   6  -2   3      253.58      250.69     50.27 o
  -6  -1   3        2.55       31.23     24.50 o
  -5  -1   3       54.68       96.70     23.63 o
  -3  -1   3        3.66        6.63     10.79 o
  -2  -1   3      535.81      455.53     17.34 o
  -1  -1   3     3851.85     3634.90     72.78 o
   1  -1   3      485.33      497.25     26.63 o
   2  -1   3      273.52      280.47     15.46 o
   4  -1   3        4.72       12.70     13.80 o
   5  -1   3       99.47       98.84     25.52 o
  -6   0   3        7.73       48.22     33.14 o
  -5   0   3      188.63      255.63     32.97 o
  -4   0   3      428.20      411.50     34.56 o
  -3   0   3      135.91      164.62     16.17 o
  -2   0   3      123.34      125.65     11.94 o
  -1   0   3      128.13      140.93     21.13 o
   0   0   3        3.90        2.41      3.12 o
   1   0   3     2025.71     1918.39     35.59 o
   2   0   3      451.77      473.78     18.50 o
   3   0   3        0.13       -0.64     10.47 o
   4   0   3        0.84        9.11     14.18 o
   6   0   3      326.62      413.73     59.16 o
  -6   1   3      739.16      650.15     93.90 o
  -5   1   3      320.03      409.01     40.03 o
  -4   1   3      136.34      128.49     96.85 o
  -3   1   3        7.03       21.77     15.48 o
  -2   1   3      256.96      280.12     20.63 o
  -1   1   3     8092.49     8159.00    221.01 o
   0   1   3      545.23      529.69     12.58 o
   1   1   3    11442.57    11295.84    168.53 o
   2   1   3      744.09      702.54     22.36 o
   3   1   3       69.89       74.59     13.43 o
   5   1   3      304.00      288.28     27.41 o
   6   1   3        0.24       58.96     34.19 o
  -6   2   3      236.33      310.01     52.85 o
  -4   2   3       43.41       63.07     19.79 o
  -3   2   3       10.01       11.61     11.69 o
  -2   2   3      664.97      628.36     30.85 o
  -1   2   3     4334.64     4131.11     68.42 o
   0   2   3      558.72      451.40     18.14 o
   1   2   3      362.29      320.91     19.27 o
   2   2   3       22.89       60.71     16.10 o
   3   2   3      136.05      189.19     24.24 o
   4   2   3      846.65      758.69     31.94 o
   5   2   3      125.82      189.66     49.09 o
  -6   3   3        0.35       69.41     40.78 o
  -4   3   3     1397.64     1169.66     39.00 o
  -3   3   3      456.71      442.67     20.81 o
  -2   3   3       86.08       97.53     11.92 o
  -1   3   3       30.63       40.36      8.19 o
   0   3   3      127.87      149.14     10.09 o
   1   3   3     2367.59     2287.58     61.17 o
   2   3   3      610.95      555.82     20.14 o
   3   3   3       21.86       16.20     11.15 o
   4   3   3       40.16       60.59     27.95 o
   5   3   3       58.97      145.67     43.22 o
   6   3   3        6.91       47.22     63.78 o
  -5   4   3        7.07       86.20     48.68 o
  -4   4   3       96.10      113.03     26.94 o
  -3   4   3      199.81      270.03     31.68 o
  -2   4   3       53.59       58.71     10.91 o
  -1   4   3      462.87      464.80     19.58 o
   0   4   3        3.02       -0.64      6.26 o
   1   4   3       69.07       97.15     17.55 o
   2   4   3       20.05       18.34     24.29 o
   3   4   3      138.34      107.89     25.57 o
   4   4   3        6.97       16.72     21.61 o
   5   4   3        0.76       15.52     27.39 o
   6   4   3       67.81       33.45     64.79 o
  -5   5   3      129.96      126.06     38.06 o
  -4   5   3      254.01      273.22     24.30 o
  -3   5   3      295.48      328.15     31.45 o
  -2   5   3      154.21      187.70     15.96 o
  -1   5   3      106.70      135.56     13.12 o
   0   5   3      339.27      318.75     25.44 o
   1   5   3      325.36      382.67     38.74 o
   2   5   3       38.15       64.13     20.54 o
   3   5   3       37.84       74.05     22.00 o
   4   5   3       66.97      114.59     41.08 o
   5   5   3      130.80      124.14     39.52 o
  -6   6   3       47.98        7.33     37.04 o
  -5   6   3      138.90      128.98     38.74 o
  -4   6   3       53.54       85.86     26.79 o
  -3   6   3        3.33       18.11     11.02 o
  -2   6   3      152.54      184.51     16.85 o
  -1   6   3       69.09       64.05     11.23 o
   0   6   3        1.92       18.80     10.30 o
   1   6   3      566.00      516.24     67.27 o
   2   6   3       31.70       61.05     20.45 o
   3   6   3       23.51       50.98     21.52 o
   4   6   3       44.92       75.46     29.18 o
   5   6   3        1.97       64.96     36.17 o
  -6   7   3       46.39       83.38     43.35 o
  -5   7   3       19.89       42.81     33.86 o
  -4   7   3      276.83      225.16     49.93 o
  -3   7   3       60.72       54.07     13.81 o
  -2   7   3      263.40      297.09     42.71 o
  -1   7   3       96.98      128.19     17.38 o
   0   7   3      217.25      191.14     27.87 o
   1   7   3        2.37       31.02     16.60 o
   2   7   3       87.85      124.53     29.72 o
   3   7   3       30.75       72.10     26.56 o
   4   7   3        0.01       49.24     29.50 o
   5   7   3      240.67      208.79     44.08 o
  -6   8   3       23.36       61.94     41.59 o
  -5   8   3       25.50       21.58     32.36 o
  -4   8   3       57.88       43.82     20.89 o
  -3   8   3        7.53        6.54     11.88 o
  -2   8   3      444.04      473.08     27.68 o
  -1   8   3     1256.44     1077.27     34.75 o
   0   8   3       29.36       57.30     17.88 o
   1   8   3       19.71       40.82     18.36 o
   2   8   3      489.09      491.20     42.96 o
   3   8   3      112.73      143.64     32.26 o
   4   8   3        3.19       81.60     46.78 o
  -5   9   3      237.83      196.62     52.51 o
  -4   9   3        4.85       50.05     21.97 o
  -3   9   3        2.67       14.86     18.81 o
  -2   9   3        1.32       17.14     13.00 o
  -1   9   3        0.02        5.71     14.35 o
   0   9   3       90.59      113.26     26.39 o
   1   9   3      545.19      607.73     46.66 o
   2   9   3        2.36       39.72     21.26 o
   3   9   3       34.69       95.36     31.39 o
   4   9   3        3.00       70.72     35.43 o
  -5  10   3      282.28      190.17     52.24 o
  -4  10   3        6.27       20.22     23.34 o
  -3  10   3       19.29       13.04     31.48 o
  -2  10   3       24.13       15.85     19.76 o
  -1  10   3      376.75      399.27     48.65 o
   0  10   3      281.93      360.14     37.59 o
   1  10   3      311.60      330.26     39.33 o
   2  10   3      287.11      288.86     53.26 o
   3  10   3       49.71      121.40     37.34 o
   4  10   3       11.12       80.65     41.52 o
  -4  11   3      180.78      136.01     34.32 o
  -3  11   3       75.96       82.04     27.03 o
  -2  11   3        3.44       11.06     30.06 o
  -1  11   3       50.29       98.48     23.29 o
   0  11   3       43.69       89.73     55.16 o
   1  11   3       22.40       75.30     27.32 o
   2  11   3       19.95       83.44     32.34 o
   3  11   3        1.97       21.26     36.63 o
  -4  12   3      177.74      154.39     36.85 o
  -3  12   3        8.26       -0.68     35.01 o
  -2  12   3       32.13       35.42     40.64 o
  -1  12   3      651.91      483.88     73.48 o
   0  12   3     1148.13      922.20     56.93 o
   1  12   3      129.84      128.77     37.15 o
   2  12   3        6.37       69.77     34.07 o
  -3  13   3       91.37      166.16     58.08 o
  -2  13   3       42.08       67.30     48.92 o
  -1  13   3      184.93      168.87     59.03 o
   1  13   3       23.72       65.16     37.89 o
  -1 -14   4       23.49       84.20     52.31 o
   0 -14   4       32.07       90.85     54.01 o
   1 -14   4       40.21       64.73     53.12 o
   2 -14   4       15.61       15.47     44.17 o
  -2 -13   4      278.61      213.26     44.38 o
  -1 -13   4       32.73      130.54     51.09 o
   0 -13   4      100.20      149.94     57.06 o
   1 -13   4       92.64      160.52     52.45 o
   2 -13   4       17.30        8.21     38.40 o
   3 -13   4       46.30       44.74     33.13 o
  -3 -12   4      135.99      136.51     40.07 o
  -2 -12   4      339.56      301.90     43.66 o
  -1 -12   4        0.05       40.66     24.85 o
   0 -12   4      120.38      111.95     45.73 o
   1 -12   4       50.36       90.37     44.37 o
   2 -12   4        1.41       26.95     24.91 o
   3 -12   4        0.49       14.65     27.25 o
   4 -12   4        7.32       15.00     29.36 o
  -2 -11   4        0.54       60.56     27.82 o
  -1 -11   4       14.99       50.13     23.54 o
   0 -11   4      309.42      361.96     60.11 o
   1 -11   4      295.48      201.86     30.42 o
   2 -11   4      533.62      590.93     79.52 o
   3 -11   4        5.75        6.48     23.17 o
   4 -11   4       48.54       90.32     32.40 o
   5 -11   4        0.85       34.56     30.25 o
  -4 -10   4      135.51      127.14     59.37 o
  -3 -10   4      103.86      180.30     36.29 o
  -1 -10   4       73.51      110.27     25.95 o
   0 -10   4       58.26       87.65     16.31 o
   1 -10   4     1189.62      960.90     47.93 o
   2 -10   4     1867.68     1704.55     68.70 o
   3 -10   4       72.03       78.82     25.48 o
   4 -10   4       37.21       20.92     24.22 o
   5 -10   4      263.70      248.79     43.22 o
  -4  -9   4      985.73      739.05     95.32 o
  -3  -9   4      106.40      138.49     35.59 o
  -2  -9   4      100.82      117.91     27.88 o
   0  -9   4       20.06       39.98     22.27 o
   1  -9   4      191.63      214.46     57.60 o
   2  -9   4      724.30      667.43     61.10 o
   3  -9   4      454.04      542.70     96.04 o
   4  -9   4        0.50       45.92     23.55 o
   5  -9   4       18.12       47.04     27.09 o
  -3  -8   4       12.06       54.96     33.58 o
  -2  -8   4        4.08       25.39     20.39 o
  -1  -8   4       19.43       26.44     11.23 o
   0  -8   4       20.61       43.70     12.06 o
   1  -8   4      120.25      137.74     14.97 o
   2  -8   4       17.57       46.68     17.95 o
   3  -8   4      202.31      250.67     31.47 o
   4  -8   4      121.18      134.54     29.26 o
   5  -8   4       62.53       69.19     27.91 o
   6  -8   4       19.73       71.04     52.17 o
  -5  -7   4      185.78      160.46     49.05 o
  -4  -7   4        6.46       -1.70     30.33 o
  -3  -7   4      110.47       85.83     22.22 o
  -2  -7   4      226.48      214.87     40.23 o
  -1  -7   4      126.70      157.00     20.21 o
   0  -7   4       68.79       85.05     13.56 o
   1  -7   4      347.61      387.60     35.56 o
   2  -7   4        0.26       22.81     27.51 o
   3  -7   4      207.09      216.63     55.94 o
   4  -7   4      401.22      351.05     39.01 o
   5  -7   4      483.05      462.84     48.37 o
   6  -7   4      131.12       98.38     44.91 o
  -5  -6   4       38.63       62.35     39.01 o
  -4  -6   4       31.47       97.09     38.74 o
  -3  -6   4       87.40       66.24     25.57 o
  -2  -6   4       37.47       42.46     10.67 o
  -1  -6   4     2259.14     2364.67     50.40 o
   0  -6   4     5580.42     5930.81    157.57 o
   1  -6   4     1139.62     1230.24     45.48 o
   2  -6   4     1010.24     1019.80     43.87 o
   3  -6   4      334.94      317.18     33.82 o
   4  -6   4      108.72      153.01     23.32 o
   5  -6   4        4.99       11.71     23.89 o
   6  -6   4      112.69       95.80     43.01 o
  -6  -5   4      216.60      310.33     67.64 o
  -5  -5   4        8.74       78.02     37.32 o
  -4  -5   4        8.06       54.32     31.11 o
  -3  -5   4      122.35      138.71     16.79 o
  -2  -5   4       41.06       42.65     10.66 o
  -1  -5   4      386.72      387.86     16.53 o
   0  -5   4      171.08      176.45     14.15 o
   1  -5   4     2537.99     2522.04     66.84 o
   2  -5   4     1395.44     1222.33     46.31 o
   3  -5   4      203.04      162.01     26.65 o
   4  -5   4        9.38       18.33     23.34 o
   5  -5   4        6.37       39.00     29.27 o
   6  -5   4       26.24      -16.79     33.58 o
  -6  -4   4        2.20        0.47     42.47 o
  -5  -4   4       18.54       95.60     38.54 o
  -4  -4   4       16.70       35.12     18.11 o
  -3  -4   4      440.43      414.92     23.11 o
  -2  -4   4      588.79      608.87     22.16 o
  -1  -4   4      430.88      407.41     16.21 o
   0  -4   4     2383.88     2374.29     53.00 o
   1  -4   4      275.44      269.47     19.93 o
   2  -4   4      649.99      659.20     40.84 o
   3  -4   4      488.26      479.57     67.37 o
   5  -4   4        4.22       35.96     26.36 o
   6  -4   4       36.04       27.55     30.46 o
  -6  -3   4        1.37       27.14     41.18 o
  -5  -3   4        7.94       46.25     20.17 o
  -4  -3   4      567.28      562.30     38.90 o
  -3  -3   4       78.70      129.02     19.98 o
  -2  -3   4      947.86      970.12     42.34 o
  -1  -3   4     1242.22     1164.57     36.59 o
   0  -3   4       80.32       85.38      8.98 o
   1  -3   4       86.45       68.32     19.20 o
   2  -3   4      622.23      663.06     39.96 o
   3  -3   4     6872.07     6473.94    126.74 o
   4  -3   4       98.42      117.69     24.94 o
   5  -3   4      100.65      145.45     29.97 o
   6  -3   4        4.50       51.83     37.93 o
  -6  -2   4      138.67      144.39     50.75 o
  -5  -2   4       75.66       91.42     24.15 o
  -4  -2   4      456.74      469.87     36.23 o
  -3  -2   4     7940.09     7846.39    144.80 o
  -2  -2   4     1068.85     1018.68     27.50 o
  -1  -2   4        0.67        2.66      5.50 o
   0  -2   4       92.32      135.26     15.19 o
   1  -2   4       13.88       -0.07     12.82 o
   2  -2   4      300.26      258.20     15.99 o
   3  -2   4      541.05      529.96     36.20 o
   4  -2   4       52.62       63.37     15.67 o
   5  -2   4      260.30      131.24     83.08 o
   6  -2   4       84.25       81.89     39.35 o
  -6  -1   4      149.24      159.14     33.94 o
  -5  -1   4      124.81      173.82     29.80 o
  -4  -1   4      466.04      492.31     36.75 o
  -3  -1   4      142.82      161.59     16.62 o
  -2  -1   4        7.93       15.58      7.73 o
  -1  -1   4     1210.36     1100.73     30.50 o
   0  -1   4     2250.76     2431.22     40.73 o
   1  -1   4      188.71      164.85     19.41 o
   2  -1   4      751.37      673.08     21.39 o
   3  -1   4      402.14      429.71     21.00 o
   4  -1   4       54.50       61.50     17.58 o
   5  -1   4        4.16       36.87     19.08 o
   6  -1   4        0.03       29.65     35.89 o
  -6   0   4       79.48      131.32     35.79 o
  -5   0   4       61.83       99.82     37.79 o
  -4   0   4      103.48      112.50     47.80 o
  -3   0   4      365.36      415.85     29.91 o
  -2   0   4      219.60      214.50     18.98 o
  -1   0   4      809.78      814.97     25.59 o
   0   0   4      180.62      196.66     17.34 o
   1   0   4    21836.48    21262.00    262.57 o
   2   0   4      545.44      576.46     26.24 o
   3   0   4      643.07      564.15     28.95 o
   4   0   4      302.69      309.16     25.00 o
   5   0   4      108.67      155.71     21.50 o
  -6   1   4       66.59      103.11     37.86 o
  -5   1   4        0.18       48.25     38.16 o
  -4   1   4      374.82      435.09     44.47 o
  -3   1   4       52.71       38.22     16.40 o
  -2   1   4      497.77      536.01     28.03 o
  -1   1   4     4619.15     4454.18     72.50 o
   0   1   4     2884.42     2748.71     45.33 o
   1   1   4    67230.42    67270.72    954.93 o
   2   1   4      199.83      265.70     16.81 o
   3   1   4        0.32       19.52     10.13 o
   4   1   4       32.61       46.66     15.76 o
  -6   2   4        2.59       26.25     24.23 o
  -5   2   4     3355.10     2906.36     95.83 o
  -4   2   4     1108.25      931.39     58.62 o
  -3   2   4      153.03      157.11     22.30 o
  -2   2   4        1.23       -3.46      6.93 o
  -1   2   4     5968.43     5780.85     92.47 o
   0   2   4     1241.98     1198.07     24.63 o
   1   2   4     4608.02     4411.41     96.60 o
   2   2   4      312.91      359.19     29.05 o
   3   2   4      767.89      649.02     26.56 o
   5   2   4      433.75      423.90     61.54 o
   6   2   4      200.50      197.77     68.19 o
  -6   3   4       20.38       12.45     25.10 o
  -5   3   4      444.77      555.87     57.87 o
  -3   3   4      662.39      657.10     30.75 o
  -2   3   4      132.64      150.56     13.81 o
  -1   3   4      368.62      398.95     15.51 o
   0   3   4       58.87       73.77     12.60 o
   1   3   4       12.26       22.60     20.05 o
   2   3   4      137.96      180.69     23.20 o
   3   3   4      241.30      235.61     19.85 o
   4   3   4      169.09      216.54     58.69 o
   5   3   4        1.99       35.19     51.05 o
   6   3   4        3.81       23.41     61.47 o
  -6   4   4       45.04       35.08     35.82 o
  -5   4   4      228.87      305.54     83.93 o
  -4   4   4      695.04      557.38     43.70 o
  -3   4   4      300.36      361.18     22.72 o
  -2   4   4     1134.67     1151.54     31.47 o
  -1   4   4       19.82       26.11      8.40 o
   0   4   4       20.24       24.09      7.46 o
   2   4   4      547.03      470.08     30.51 o
   3   4   4      169.80      166.12     28.74 o
   4   4   4      208.72      252.80     47.25 o
   5   4   4      128.03      152.95     36.54 o
   6   4   4        1.31       51.02     61.27 o
  -3   5   4      102.85      116.86     15.40 o
  -2   5   4        1.69        8.11     11.97 o
  -1   5   4     2941.39     3002.99     59.48 o
   0   5   4       12.51       35.50      8.57 o
   1   5   4      460.86      461.06     47.12 o
   2   5   4      335.19      396.52     55.06 o
   3   5   4      118.71      135.90     32.33 o
   4   5   4       76.44       86.59     28.45 o
   5   5   4       18.27       66.54     33.31 o
  -5   6   4       42.84       64.39     32.36 o
  -4   6   4        3.91       28.17     14.15 o
  -3   6   4       25.02       36.93     11.81 o
  -1   6   4     1760.08     1715.33     42.18 o
   0   6   4        0.03        9.55      8.88 o
   1   6   4        4.42       27.22     16.51 o
   3   6   4        5.19       25.58     38.23 o
   4   6   4       54.89      102.07     53.77 o
   5   6   4       77.67       72.49     36.87 o
  -6   7   4       15.31      -16.89     33.79 o
  -5   7   4        2.91       22.46     30.73 o
  -4   7   4       17.28       20.42     28.46 o
  -3   7   4        8.39        2.90     11.55 o
  -2   7   4       37.23       47.51     12.73 o
  -1   7   4     1163.39     1079.53     33.60 o
   0   7   4       23.66       47.58     12.06 o
   1   7   4      663.20      529.50     33.66 o
   2   7   4      200.49      236.98     30.68 o
   3   7   4       17.68       77.76     39.62 o
   4   7   4       16.43       51.05     29.88 o
   5   7   4       23.23       88.92     37.80 o
  -5   8   4      152.08      126.60     43.15 o
  -4   8   4       14.00       27.42     19.74 o
  -3   8   4       15.63       27.13     13.22 o
  -2   8   4       83.75      125.89     17.26 o
   0   8   4      210.43      212.52     26.78 o
   1   8   4       43.97       57.88     19.25 o
   2   8   4      253.41      263.45     36.87 o
   3   8   4      112.19      127.34     33.65 o
   4   8   4        5.28       69.54     35.45 o
  -5   9   4       65.00       33.58     39.08 o
  -4   9   4        1.33        9.65     20.70 o
  -3   9   4      289.05      258.56     52.48 o
  -2   9   4      198.59      216.07     24.18 o
  -1   9   4       20.46       50.04     16.52 o
   0   9   4      132.42      130.27     24.39 o
   1   9   4       84.15      113.19     24.90 o
   2   9   4       86.26      140.63     38.33 o
   3   9   4      684.80      595.19     55.96 o
   4   9   4        8.66       73.24     35.62 o
  -5  10   4       19.97        3.87     39.42 o
  -4  10   4      208.10      140.71     31.14 o
  -3  10   4       39.28       64.39     24.79 o
  -2  10   4       11.49       25.25     18.83 o
   0  10   4       45.18       62.77     50.75 o
   1  10   4       82.76      111.40     28.38 o
   2  10   4       27.22       89.56     29.39 o
   3  10   4        8.09       63.88     32.31 o
  -4  11   4       83.50       46.25     26.90 o
  -3  11   4       19.80       30.33     34.67 o
  -2  11   4       91.69      101.57     40.37 o
  -1  11   4      495.04      556.84     46.06 o
   0  11   4      795.56      711.83     47.66 o
   1  11   4      795.37      668.15     93.80 o
   2  11   4       66.60      104.03     34.34 o
   3  11   4       47.40       62.51     69.58 o
  -3  12   4       41.98      144.65     50.68 o
  -2  12   4        5.16       14.04     40.98 o
  -1  12   4      275.85      248.39     60.99 o
   0  12   4       80.99      123.53     34.47 o
   1  12   4       10.19       36.29     31.89 o
   2  12   4      135.69      149.30     39.81 o
  -3  13   4        1.39       -2.92     39.49 o
  -2  13   4       36.99       82.03     47.09 o
  -1  13   4       13.71       42.34     44.71 o
   0  13   4      305.71      303.49     43.65 o
   1  13   4       12.07       75.77     34.09 o
  -1 -14   5        0.45       61.74     49.32 o
   0 -14   5      138.80      160.52     65.20 o
   1 -14   5      116.40      134.95     57.13 o
   2 -14   5        9.83       28.83     47.83 o
  -1 -13   5       42.98       66.15     43.29 o
   0 -13   5       68.20      146.75     50.61 o
   1 -13   5        4.39       49.73     46.47 o
   2 -13   5        3.80       17.10     40.78 o
   3 -13   5        0.86       15.12     29.56 o
  -3 -12   5        6.08      113.84     37.97 o
  -1 -12   5       49.29       71.37     26.06 o
   0 -12   5      100.89      129.18     47.70 o
   1 -12   5      445.29      378.58     67.44 o
   2 -12   5      348.87      330.76     42.49 o
   3 -12   5        1.91       -1.25     27.06 o
   4 -12   5        3.58       21.07     29.40 o
  -3 -11   5        7.09       78.56     32.45 o
  -2 -11   5       78.71      103.02     30.70 o
  -1 -11   5      392.72      378.93     40.25 o
   0 -11   5       71.56      116.29     44.37 o
   1 -11   5      294.12      332.94     36.93 o
   2 -11   5        7.01       32.07     22.29 o
   3 -11   5        1.15      -11.00     22.00 o
   4 -11   5       42.02       63.29     30.00 o
   5 -11   5       13.06       26.49     32.07 o
  -4 -10   5        1.56       15.67     52.24 o
  -2 -10   5      245.07      320.81     38.74 o
   0 -10   5        1.25       23.77     14.77 o
   2 -10   5      828.50      739.19     89.56 o
   3 -10   5       22.17       -9.42     28.94 o
   4 -10   5      173.01      212.94     69.17 o
   5 -10   5        6.53       59.25     29.90 o
  -4  -9   5      538.04      386.45     76.39 o
  -3  -9   5        0.04       27.56     26.96 o
  -2  -9   5      330.82      412.22     40.82 o
  -1  -9   5      416.29      452.72     40.78 o
   0  -9   5       39.46       71.95     14.42 o
   1  -9   5      145.25      154.35     25.35 o
   2  -9   5        0.14       13.39     16.18 o
   3  -9   5      111.08      122.91     28.50 o
   4  -9   5       22.31       24.24     24.43 o
   5  -9   5       18.60       10.64     24.72 o
  -4  -8   5      948.13      741.90     82.77 o
  -3  -8   5       26.26       51.83     22.07 o
  -2  -8   5        2.03       14.98     12.16 o
  -1  -8   5      168.76      190.04     18.43 o
   0  -8   5      143.48      163.77     17.83 o
   1  -8   5       82.31       99.40     16.77 o
   2  -8   5        4.38       -4.93     14.59 o
   3  -8   5      391.12      346.33     49.05 o
   4  -8   5      539.39      546.41    149.50 o
   5  -8   5        0.32       11.62     24.56 o
   6  -8   5        4.57       53.60     48.65 o
  -5  -7   5       68.69      108.08     48.17 o
  -4  -7   5      585.03      511.36     67.57 o
  -3  -7   5       41.14       69.51     22.31 o
  -2  -7   5      117.28      102.76     17.37 o
  -1  -7   5        3.64        5.62     11.09 o
   0  -7   5        9.30       17.14      9.96 o
   1  -7   5      230.48      231.12     23.36 o
   2  -7   5      861.84      906.69     43.28 o
   3  -7   5       47.49       61.28     23.92 o
   4  -7   5      191.65      179.35     30.22 o
   5  -7   5        1.82       24.41     25.88 o
   6  -7   5       39.28       20.01     43.42 o
  -5  -6   5       12.59       46.81     37.99 o
  -4  -6   5      496.33      438.02     61.67 o
  -3  -6   5        0.00       10.05     11.81 o
  -2  -6   5      112.29      142.32     17.69 o
  -1  -6   5       81.81       93.26     11.87 o
   0  -6   5     3112.20     3335.32     93.47 o
   1  -6   5      731.01      666.76     32.11 o
   2  -6   5       13.75       16.53     15.16 o
   3  -6   5      178.08      188.70     29.09 o
   4  -6   5       31.70       20.58     22.79 o
   5  -6   5       18.19       -0.93     27.86 o
   6  -6   5       39.08       77.48     43.15 o
  -6  -5   5      286.18      278.64     68.05 o
  -5  -5   5      211.67      252.59     54.62 o
  -4  -5   5       86.14       85.28     18.33 o
  -3  -5   5        0.10       13.95     16.46 o
  -2  -5   5      134.80      145.89     15.11 o
  -1  -5   5      270.52      307.62     18.50 o
   0  -5   5     1752.42     1888.93     74.29 o
   1  -5   5     1393.96     1591.64     80.02 o
   2  -5   5      128.25      166.42     28.12 o
   3  -5   5        0.45        3.33     17.73 o
   4  -5   5       78.82       76.95     26.13 o
   5  -5   5        0.01       11.43     27.36 o
   6  -5   5        0.05       16.76     34.87 o
  -6  -4   5      118.98      149.74     55.91 o
  -5  -4   5        0.14       34.81     20.05 o
  -4  -4   5        8.50       15.80     15.93 o
  -3  -4   5      175.95      163.71     17.37 o
  -2  -4   5       91.75      103.85     15.26 o
  -1  -4   5       61.54       89.28     10.74 o
   0  -4   5        3.42       -1.45      6.37 o
   1  -4   5       37.97       54.78     21.71 o
   3  -4   5        0.24        2.72     18.73 o
   4  -4   5       22.62       23.39     21.15 o
   5  -4   5       21.00       57.74     26.89 o
   6  -4   5       90.43       77.55     38.60 o
  -6  -3   5       37.52      120.56     47.42 o
  -5  -3   5       95.74       94.03     62.42 o
  -4  -3   5      160.16      173.94     25.34 o
  -2  -3   5     1414.14     1374.27     33.94 o
  -1  -3   5      172.65      180.84     12.89 o
   0  -3   5       16.06       22.14      6.98 o
   1  -3   5       26.51       25.78     10.94 o
   2  -3   5     1734.09     1680.35     68.32 o
   3  -3   5      132.73      142.41     41.93 o
   4  -3   5       26.48       44.04     15.80 o
   5  -3   5      164.39      148.07     32.26 o
   6  -3   5       16.78       22.80     32.02 o
  -6  -2   5        1.61       65.12     35.55 o
  -5  -2   5        8.59       36.48     34.97 o
  -4  -2   5        0.08       10.47     19.71 o
  -2  -2   5     1850.37     1873.03     40.44 o
  -1  -2   5      231.36      229.30     11.27 o
   0  -2   5     1498.26     1747.44     35.83 o
   1  -2   5      353.59      255.63    104.59 o
   3  -2   5       46.98      100.10     26.25 o
   4  -2   5      238.80      159.12     61.00 o
   5  -2   5      111.20       65.93     45.19 o
   6  -2   5        7.78       26.32     39.35 o
  -6  -1   5       25.09       37.29     25.10 o
  -5  -1   5       50.46       51.58     29.45 o
  -4  -1   5      108.42      134.36     22.51 o
  -3  -1   5       12.72       14.77     11.39 o
  -2  -1   5        0.62        7.81      9.82 o
  -1  -1   5        4.42       11.79      7.66 o
   0  -1   5      776.75      851.35     19.73 o
   1  -1   5       11.08        1.96      4.97 o
   2  -1   5        5.71       13.96      8.39 o
   3  -1   5      479.13      510.71     22.40 o
   4  -1   5        3.01       25.23     14.39 o
   5  -1   5       75.64      110.46     48.37 o
   6  -1   5      337.43      305.92     50.55 o
  -6   0   5      238.58      336.60    147.19 o
  -5   0   5       61.19      107.73     27.13 o
  -4   0   5       95.54      123.10     26.77 o
  -3   0   5       95.32      125.29     19.23 o
  -2   0   5      255.19      357.47     48.27 o
  -1   0   5      376.40      344.96     16.83 o
   0   0   5      250.82      274.79     10.16 o
   1   0   5    25474.15    24842.39    359.37 o
   2   0   5      427.96      458.67     19.30 o
   3   0   5       21.94       39.59     15.48 o
   4   0   5       62.09       64.34     17.17 o
   5   0   5      506.13      484.81     38.08 o
  -6   1   5      335.95      334.10     43.25 o
  -5   1   5        4.18       29.76     34.33 o
  -4   1   5       68.74       69.31     17.38 o
  -3   1   5       35.76       72.58     24.12 o
  -2   1   5     1628.92     1599.32     46.95 o
  -1   1   5     5567.04     5168.63     83.22 o
   0   1   5     8698.98     8736.89    130.94 o
   1   1   5    11762.28    10963.08    211.26 o
   2   1   5        2.04       18.86      8.70 o
   3   1   5      187.60      225.69     20.19 o
   4   1   5      635.69      502.19     32.24 o
   6   1   5      133.95      112.62     62.35 o
  -5   2   5      644.49      596.19     41.76 o
  -4   2   5     1029.65     1012.33     83.65 o
  -3   2   5       68.35       79.46     15.18 o
  -2   2   5      267.32      241.46     17.91 o
  -1   2   5     1850.30     1820.25     37.02 o
   0   2   5     5941.77     5691.94     89.64 o
   1   2   5    11348.62    10341.38    222.88 o
   2   2   5      221.50      224.61     17.44 o
   3   2   5     1333.99     1239.59     38.12 o
   4   2   5      187.18      234.40     58.42 o
   5   2   5      113.59      200.67     63.61 o
   6   2   5        9.25       38.13     57.94 o
  -6   3   5        1.09       35.82     39.22 o
  -5   3   5     1885.29     1624.14     64.04 o
  -4   3   5      533.98      631.85     50.14 o
  -3   3   5       91.40      100.30     14.16 o
  -2   3   5        9.14       18.11      8.37 o
  -1   3   5      342.01      332.24     14.74 o
   0   3   5      167.94      163.00     10.72 o
   1   3   5     1733.10     1439.37     67.13 o
   2   3   5      189.77      248.51     26.20 o
   3   3   5      575.64      559.24     38.99 o
   4   3   5      330.02      352.86     39.08 o
   5   3   5      160.70      166.24     35.58 o
   6   3   5      186.25      144.78     66.76 o
  -6   4   5        2.27      -15.20     30.40 o
  -5   4   5       70.80      142.55     36.37 o
  -4   4   5      169.94      173.16     32.84 o
  -3   4   5        0.07       14.22      9.95 o
  -1   4   5      547.39      600.95     20.86 o
   0   4   5        1.38        8.36      9.67 o
   1   4   5      142.15      127.86     19.00 o
   2   4   5        0.90       16.37     16.45 o
   3   4   5       11.83       42.76     51.05 o
   5   4   5       15.57       51.55     35.92 o
   6   4   5        1.91       -7.73     60.93 o
  -6   5   5       32.11       16.01     32.23 o
  -5   5   5       32.33       98.90     37.42 o
  -4   5   5       46.83       82.54     49.80 o
  -3   5   5      102.54      121.10     15.40 o
  -2   5   5      315.90      380.66     20.86 o
  -1   5   5      494.25      454.32     19.52 o
   0   5   5        2.11       19.15      9.94 o
   1   5   5       76.99       53.41     16.58 o
   2   5   5      874.97      703.08     39.22 o
   3   5   5        1.27       22.87     18.23 o
   4   5   5       33.02       81.36     32.29 o
   5   5   5        3.20       45.17     43.29 o
  -5   6   5       11.86       21.64     31.07 o
  -4   6   5      110.76      149.04     23.80 o
  -3   6   5        0.00        6.10     10.83 o
  -2   6   5      261.32      350.22     36.81 o
  -1   6   5     1983.71     1891.98     45.19 o
   0   6   5     2797.82     2571.19     53.54 o
   1   6   5       49.92       56.02     18.66 o
   2   6   5      167.89      216.83     28.26 o
   3   6   5       10.95       63.15     50.24 o
   4   6   5        2.41       15.94     25.49 o
   5   6   5       17.37       55.60     35.24 o
  -5   7   5       30.73       55.91     34.26 o
  -4   7   5        1.81       26.12     16.56 o
  -2   7   5     1553.04     1356.04     40.17 o
  -1   7   5      102.36      128.81     21.15 o
   0   7   5       11.55       10.86     14.55 o
   1   7   5        1.16       22.91     16.78 o
   2   7   5       44.98       86.84     23.98 o
   3   7   5      116.63      152.71     31.35 o
   4   7   5       17.97       26.13     27.68 o
   5   7   5        6.23       69.42     40.11 o
  -5   8   5       31.90       45.46     35.21 o
  -4   8   5       52.59       28.43     29.72 o
  -3   8   5       30.75       63.07     14.78 o
  -2   8   5       58.79       65.44     15.19 o
  -1   8   5      126.20      144.68     17.78 o
   0   8   5      177.44      188.77     26.53 o
   2   8   5      181.59      204.79     32.33 o
   3   8   5      193.47      187.34     34.96 o
   4   8   5       77.00       95.27     34.84 o
  -5   9   5       95.87      116.15     43.63 o
  -4   9   5       15.34       35.21     33.52 o
  -3   9   5       12.77       33.58     18.91 o
  -2   9   5      221.98      213.67     23.08 o
  -1   9   5      309.71      334.91     33.00 o
   0   9   5      150.37      143.41     26.18 o
   1   9   5       27.70       50.82     21.22 o
   2   9   5      277.05      339.74     71.10 o
   3   9   5      425.61      355.39     47.87 o
  -5  10   5      116.50       98.58     46.34 o
  -4  10   5        3.22       -9.23     33.45 o
  -3  10   5      465.95      451.20     43.72 o
  -2  10   5       26.58       50.02     19.63 o
  -1  10   5      152.89      148.44     27.27 o
   0  10   5      402.43      476.74     50.82 o
   1  10   5       11.63       54.84     25.19 o
   2  10   5        4.82       40.59     28.19 o
   3  10   5       91.07      116.46     37.55 o
  -4  11   5       44.52      114.66     45.25 o
  -3  11   5       16.21       -1.02     32.16 o
  -2  11   5       16.22       18.25     35.96 o
  -1  11   5      163.29      244.75     61.94 o
   0  11   5      155.21      173.19     36.40 o
   1  11   5       88.01      125.99     42.84 o
   3  11   5        1.19       73.16     40.49 o
  -3  12   5       13.27       31.48     42.06 o
  -2  12   5      125.23       79.58     45.32 o
  -1  12   5       49.90       65.03     27.44 o
   0  12   5      204.87      227.72     70.97 o
   1  12   5       33.36       97.98     33.35 o
   2  12   5        7.69       66.40     36.44 o
  -2  13   5        6.00       34.87     40.91 o
  -1  13   5       38.00        9.43     42.34 o
   0  13   5      240.64      219.51     43.00 o
   1  13   5       21.12      101.08     41.35 o
  -1 -14   6       67.94      113.51     51.83 o
   0 -14   6       37.84      134.67     56.92 o
   1 -14   6      130.04      140.51     58.48 o
   2 -14   6       13.08      -20.35     40.71 o
  -2 -13   6       75.89      141.83     38.83 o
  -1 -13   6        4.11       95.26     46.61 o
   0 -13   6       29.88       79.38     44.91 o
   1 -13   6      173.13      169.07     58.21 o
   2 -13   6       85.31       67.61     28.35 o
   3 -13   6        0.05       -0.66     30.32 o
  -3 -12   6       28.98       87.76     36.49 o
  -2 -12   6       35.02      102.29     33.46 o
  -1 -12   6      102.62      147.50     50.41 o
   0 -12   6      408.43      445.95     70.02 o
   1 -12   6        2.66        7.35     33.04 o
   2 -12   6      103.31       97.87     37.99 o
   3 -12   6       22.21       43.18     28.02 o
   4 -12   6      317.32      365.06     56.86 o
  -2 -11   6      252.08      297.18     39.66 o
   0 -11   6       20.06       89.10     45.52 o
   1 -11   6      110.76      100.32     65.27 o
   2 -11   6      153.09      161.03     31.86 o
   3 -11   6       17.91       45.19     38.13 o
   4 -11   6        2.20       23.38     29.30 o
   5 -11   6        5.60        3.91     32.91 o
  -4 -10   6      148.69      102.04     62.55 o
  -1 -10   6       24.79       56.19     20.33 o
   0 -10   6      339.25      368.45     27.09 o
   1 -10   6      520.07      501.11     41.38 o
   2 -10   6      773.42      659.27     46.19 o
   3 -10   6       19.00       37.28     24.22 o
   4 -10   6       11.33       50.30     26.46 o
   5 -10   6       10.03       60.07     31.07 o
  -3  -9   6      143.86      186.98     43.69 o
  -2  -9   6      694.08      599.74     43.77 o
  -1  -9   6      478.23      454.98     31.58 o
   0  -9   6      186.63      198.50     19.86 o
   1  -9   6       23.97       33.38     16.66 o
   2  -9   6      394.17      399.62     66.90 o
   4  -9   6      358.38      345.98     62.42 o
   5  -9   6        0.13        0.03     26.35 o
  -5  -8   6        0.00      -20.12     40.23 o
  -4  -8   6        4.95        8.01     33.99 o
  -2  -8   6       11.45       23.03     11.16 o
  -1  -8   6      141.29      171.81     18.38 o
   0  -8   6       79.33       97.17     15.09 o
   1  -8   6      156.04      206.60     31.31 o
   2  -8   6      641.70      584.16     59.77 o
   3  -8   6      621.32      646.41     72.90 o
   4  -8   6      121.81       94.03     27.90 o
   5  -8   6      106.06       87.91     32.98 o
   6  -8   6        7.40       23.20     48.92 o
  -5  -7   6        7.27       38.27     42.06 o
  -4  -7   6      881.42      871.49     84.27 o
  -3  -7   6       33.91       48.69     14.37 o
  -2  -7   6      310.64      276.26     28.79 o
  -1  -7   6      104.96      111.42     14.58 o
   0  -7   6      274.44      276.25     19.55 o
   1  -7   6       73.61       87.59     19.81 o
   2  -7   6       36.98       66.62     21.10 o
   3  -7   6      230.24      247.97     45.25 o
   4  -7   6      137.60       78.08     28.60 o
   5  -7   6        8.60       54.80     28.88 o
   6  -7   6       81.34       76.44     34.90 o
  -5  -6   6        0.10       24.15     36.50 o
  -4  -6   6       10.21       73.95     34.60 o
  -3  -6   6        3.92       -0.18     11.58 o
  -2  -6   6      160.59      225.53     30.00 o
  -1  -6   6     1611.87     1606.60     39.44 o
   0  -6   6      101.96      124.39     17.95 o
   2  -6   6      112.36       76.28     22.46 o
   3  -6   6       46.94       53.79     18.03 o
   4  -6   6       56.84       56.02     26.84 o
   5  -6   6      228.82      183.63     37.89 o
   6  -6   6        8.85      -15.50     30.99 o
  -6  -5   6       45.12       69.41     50.55 o
  -5  -5   6       29.20       79.52     37.18 o
  -4  -5   6       35.61       27.81     17.38 o
  -3  -5   6        0.02       -5.75     11.50 o
  -2  -5   6       15.68       28.16     10.00 o
  -1  -5   6       44.93       57.57     10.23 o
   0  -5   6       48.87       41.12      9.22 o
   1  -5   6       26.06       47.93     14.43 o
   2  -5   6      210.64      236.73     69.17 o
   3  -5   6       70.61       89.63     24.65 o
   4  -5   6        6.46       21.30     22.78 o
   5  -5   6       42.42       32.75     28.86 o
   6  -5   6       44.23       22.32     30.67 o
  -6  -4   6       30.24      144.99     53.60 o
  -5  -4   6       66.20       74.52     29.31 o
  -4  -4   6       72.93       90.88     20.88 o
  -3  -4   6       15.82       20.15     10.14 o
  -2  -4   6      488.91      468.94     19.81 o
  -1  -4   6        0.31        4.74      7.10 o
   0  -4   6      374.69      405.87     15.73 o
   1  -4   6       28.55       22.91     13.70 o
   2  -4   6      184.41      150.36     29.38 o
   3  -4   6       74.16      107.04     24.75 o
   4  -4   6        0.50       29.57     20.23 o
   5  -4   6        8.52       38.41     27.27 o
   6  -4   6       70.81       24.13     47.25 o
  -6  -3   6      121.42      160.48     54.14 o
  -5  -3   6       23.74       55.93     21.29 o
  -4  -3   6      190.97      208.80     26.45 o
  -3  -3   6      390.19      364.56     21.82 o
  -2  -3   6     2155.49     2107.37     45.27 o
  -1  -3   6       57.14       72.19      9.92 o
   0  -3   6       99.44      125.70     10.50 o
   1  -3   6      132.12      129.61     16.39 o
   2  -3   6      603.68      655.40     39.89 o
   3  -3   6      139.07      202.00     29.73 o
   4  -3   6        1.73       27.01     20.23 o
   5  -3   6      165.23      169.86     33.61 o
   6  -3   6      146.19       75.87     46.37 o
  -6  -2   6        1.05        7.68     43.69 o
  -5  -2   6      211.96      269.55     34.33 o
  -3  -2   6     3204.68     2973.53     62.33 o
  -2  -2   6      755.37      741.48     36.64 o
  -1  -2   6      110.38      136.56     10.95 o
   0  -2   6      998.80     1056.46     48.91 o
   1  -2   6       39.02       25.97     10.01 o
   2  -2   6      416.17      378.01     17.98 o
   3  -2   6       78.24       98.04     25.99 o
   4  -2   6        2.05       21.69     14.34 o
   5  -2   6        0.03       41.81     23.20 o
   6  -2   6       34.43       42.61     30.79 o
  -6  -1   6       13.20       62.61     28.01 o
  -5  -1   6      263.98      329.16    107.40 o
  -4  -1   6      505.90      518.05     50.44 o
  -3  -1   6      324.62      404.90     30.76 o
  -2  -1   6       32.68       34.39     11.67 o
  -1  -1   6       16.48       12.57      7.77 o
   0  -1   6     2038.13     2264.34     40.50 o
   1  -1   6     2559.25     2385.10     43.48 o
   2  -1   6      416.56      443.68     24.51 o
   3  -1   6     1014.68      856.69     30.07 o
   4  -1   6       79.94      114.98     23.55 o
   5  -1   6        4.00       38.13     29.99 o
   6  -1   6        0.10       39.41     29.16 o
  -6   0   6       50.37       48.26     55.84 o
  -5   0   6       12.14       49.95     30.40 o
  -4   0   6      149.88      159.08     24.17 o
  -3   0   6       50.63       68.12     16.66 o
  -2   0   6      473.44      460.58     24.08 o
  -1   0   6     2816.09     2502.02     56.45 o
   0   0   6     4416.43     3984.09    197.59 o
   1   0   6      364.09      309.19     16.95 o
   2   0   6     1151.04     1064.38     29.26 o
   3   0   6      196.16      258.70     31.93 o
   4   0   6      108.80      126.92     20.34 o
  -6   1   6       40.34       87.11     31.45 o
  -5   1   6      268.69      301.97     35.42 o
  -4   1   6      184.38      185.86     25.62 o
  -3   1   6       21.08       30.29     12.86 o
  -2   1   6        6.21        1.69     10.14 o
  -1   1   6       31.19       37.81      7.93 o
   0   1   6    59864.61    61148.70    865.82 o
   1   1   6      503.22      496.49     15.92 o
   4   1   6       23.78       56.70     25.81 o
   5   1   6       10.21       50.55     28.24 o
  -6   2   6     1024.99      853.67     71.34 o
  -4   2   6       63.61      124.52     39.01 o
  -3   2   6        9.08       25.68      9.92 o
  -2   2   6      813.17      753.84     23.13 o
  -1   2   6     2797.81     2689.90     50.45 o
   0   2   6        3.16        0.75      5.39 o
   1   2   6     1194.07      984.05     44.00 o
   2   2   6        3.60       19.94      8.80 o
   3   2   6      351.77      379.66     51.22 o
   4   2   6        0.11       18.07     29.68 o
   5   2   6        6.45       46.80     28.04 o
   6   2   6        0.42      -26.66     53.33 o
  -6   3   6      159.02      259.20     82.64 o
  -5   3   6       48.64      118.83     53.02 o
  -4   3   6      616.77      661.20     42.89 o
  -3   3   6      466.30      393.43     78.09 o
  -2   3   6      155.12      169.80     17.28 o
  -1   3   6      374.71      407.47     24.14 o
   0   3   6       81.68       98.38      9.14 o
   1   3   6       53.19       70.43     14.92 o
   2   3   6       21.21       38.55     16.04 o
   3   3   6        5.19       13.57     18.32 o
   4   3   6       18.35       50.54     23.57 o
   5   3   6        0.90        5.08     64.66 o
   6   3   6       61.59       63.10     63.10 o
  -6   4   6        0.18        2.51     31.41 o
  -5   4   6      383.26      415.99     75.34 o
  -4   4   6      168.99      172.74     33.99 o
  -3   4   6      579.07      491.02     24.26 o
  -2   4   6      334.56      365.26     26.74 o
  -1   4   6     1878.68     1734.17     70.36 o
   0   4   6     1077.43      916.90     26.30 o
   1   4   6      433.27      424.51     35.62 o
   2   4   6     1113.26      900.01     42.14 o
   3   4   6      244.63      251.78     34.97 o
   4   4   6      221.09      283.99     45.46 o
   5   4   6       13.36       10.24     31.55 o
  -6   5   6      128.86       56.72     42.40 o
  -4   5   6      154.68      159.11     23.98 o
  -3   5   6       36.37       44.47     12.62 o
  -2   5   6     1320.02     1376.20     37.66 o
  -1   5   6      327.97      388.55     19.26 o
   0   5   6      271.56      310.64     27.46 o
   1   5   6      234.34      262.43     26.72 o
   2   5   6      331.40      279.29     30.42 o
   3   5   6       16.35       52.23     21.17 o
   4   5   6       71.53       87.33     29.46 o
   5   5   6      234.69      214.90     42.89 o
  -6   6   6      140.48      149.87     52.58 o
  -4   6   6        2.30       32.72     17.80 o
  -3   6   6       20.75       34.06     12.79 o
  -2   6   6      536.78      545.48     25.78 o
  -1   6   6      368.34      375.81     19.68 o
   0   6   6      322.19      351.41     29.60 o
   1   6   6      184.98      199.06     26.57 o
   2   6   6      142.12      150.26     25.81 o
   3   6   6       14.10       51.33     21.25 o
   4   6   6        3.71       46.94     36.16 o
   5   6   6        0.47       45.73     37.85 o
  -6   7   6       78.57      215.95     58.96 o
  -5   7   6       57.45       62.83     37.11 o
  -4   7   6       54.36       98.86     21.94 o
  -3   7   6       22.38       41.76     14.31 o
  -2   7   6       19.85       30.40     12.64 o
  -1   7   6      157.62      194.16     16.66 o
   0   7   6      126.29      142.72     23.08 o
   1   7   6       19.82       47.77     16.05 o
   2   7   6        5.85       32.44     18.45 o
   3   7   6      233.78      258.40     37.08 o
   4   7   6       11.01       18.50     35.76 o
   5   7   6        0.64       39.81     54.31 o
  -5   8   6        0.12        3.26     33.92 o
  -4   8   6        2.51        4.21     27.21 o
  -3   8   6      409.75      377.85     27.38 o
  -1   8   6       17.30       34.10     16.32 o
   0   8   6      173.50      204.65     33.18 o
   1   8   6       11.91       31.71     16.96 o
   2   8   6      583.35      471.85     43.98 o
   3   8   6       84.08      133.19     32.83 o
   4   8   6      131.21      178.39     40.97 o
  -5   9   6        5.09       -1.49     37.38 o
  -4   9   6      247.56      273.76     51.90 o
  -3   9   6      210.08      189.65     22.04 o
  -2   9   6      335.88      329.66     27.33 o
  -1   9   6       30.21       49.78     20.81 o
   0   9   6        5.14       40.26     46.58 o
   1   9   6       28.82       81.58     24.51 o
   2   9   6       22.79       54.84     29.14 o
   3   9   6      190.94      219.76     49.80 o
   4   9   6      117.82       71.70     37.85 o
  -5  10   6       99.71       60.86     45.25 o
  -4  10   6      220.18      165.88     49.60 o
  -3  10   6      368.64      402.02     42.06 o
  -2  10   6      146.25      150.11     28.16 o
  -1  10   6        3.33       44.59     29.92 o
   0  10   6      146.39      238.63     62.32 o
   1  10   6      162.67      172.48     33.03 o
   2  10   6      356.65      384.84     47.47 o
   3  10   6      184.18      103.04     37.16 o
  -4  11   6      119.59      107.27     46.54 o
  -3  11   6      109.82      130.20     47.42 o
  -2  11   6       17.69       56.49     23.61 o
   0  11   6      867.27      752.06     52.39 o
   1  11   6      264.75      267.80     40.38 o
   2  11   6        9.24       31.41     29.45 o
  -3  12   6       16.74       33.04     45.86 o
  -2  12   6        1.10       56.04     46.47 o
  -1  12   6       21.67       76.91     29.87 o
   0  12   6      530.68      557.24     53.12 o
   1  12   6      450.59      337.58     47.52 o
   2  12   6       52.40      101.86     39.58 o
  -2  13   6        9.57        0.27     43.01 o
  -1  13   6       77.97       59.98     49.60 o
   0  13   6        2.68       63.39     32.38 o
  -1 -14   7        5.72       45.86     45.93 o
   0 -14   7       51.20       60.99     53.87 o
   1 -14   7        9.23       70.90     56.04 o
   2 -14   7       13.57       74.77     46.54 o
  -2 -13   7        4.20       41.39     46.95 o
  -1 -13   7       98.48      117.92     53.12 o
   0 -13   7        1.05       46.88     43.22 o
   1 -13   7       33.11       49.73     47.70 o
   2 -13   7       12.31       31.75     27.51 o
   3 -13   7       59.08       51.25     32.19 o
  -3 -12   7       28.85       97.70     49.60 o
  -2 -12   7       28.86       95.34     31.69 o
  -1 -12   7       80.97       85.22     49.32 o
   0 -12   7       89.38      116.09     45.86 o
   1 -12   7       36.14       80.69     25.97 o
   2 -12   7       16.27       -6.25     20.71 o
   3 -12   7        6.12       20.40     27.82 o
   4 -12   7      104.32      136.68     38.73 o
  -3 -11   7       31.98       67.65     37.72 o
  -2 -11   7      137.22      163.04     31.93 o
  -1 -11   7       40.68       85.96     26.26 o
   0 -11   7      235.69      237.40     36.33 o
   1 -11   7      116.60      163.57     28.66 o
   2 -11   7       34.88       24.17     30.97 o
   3 -11   7       19.89       13.55     24.52 o
   4 -11   7        2.67        0.19     27.65 o
  -4 -10   7       58.35       61.33     59.50 o
  -3 -10   7       65.13       66.37     52.58 o
  -1 -10   7        1.25       50.69     35.45 o
   0 -10   7      289.62      204.42     53.87 o
   2 -10   7     1239.48     1155.10     56.48 o
   3 -10   7      349.09      426.10    105.26 o
   4 -10   7       14.73       20.59     28.80 o
   5 -10   7        0.60       49.48     32.13 o
  -4  -9   7        5.20       15.13     39.35 o
  -3  -9   7      371.94      397.08     41.14 o
  -1  -9   7      271.29      295.35     23.69 o
   0  -9   7      490.95      471.62     32.64 o
   1  -9   7       30.89       34.36     15.94 o
   2  -9   7     1565.86     1283.51     57.61 o
   3  -9   7        0.03       20.62     19.81 o
   4  -9   7      368.62      306.12     41.55 o
   5  -9   7       33.18       17.18     26.45 o
  -5  -8   7      142.76      115.34     52.38 o
  -4  -8   7       87.55       73.34     41.93 o
  -3  -8   7       13.27       51.47     36.50 o
  -1  -8   7      138.17      138.78     20.25 o
   0  -8   7       44.62       49.97     12.83 o
   1  -8   7       10.47       37.14     36.77 o
   2  -8   7     1391.38     1215.01     52.51 o
   3  -8   7      122.03      197.34     41.42 o
   4  -8   7      632.90      580.05     51.95 o
   5  -8   7       13.46      -12.62     25.23 o
   6  -8   7        1.54       28.65     40.88 o
  -5  -7   7       31.56       55.57     45.19 o
  -3  -7   7      170.62      219.19     22.38 o
  -2  -7   7        1.05        8.29      9.92 o
  -1  -7   7       47.49       43.58     11.99 o
   0  -7   7       22.27       34.30     10.27 o
   1  -7   7       75.51       86.49     29.21 o
   2  -7   7       28.36       22.95     16.23 o
   3  -7   7        5.17       19.88     17.84 o
   4  -7   7        2.95       15.26     25.58 o
   5  -7   7       41.11       72.13     32.05 o
   6  -7   7      140.39      112.86     40.50 o
  -5  -6   7       16.83       38.54     42.06 o
  -4  -6   7       53.32       36.76     18.22 o
  -3  -6   7       18.78       21.20     12.86 o
  -2  -6   7      262.00      294.89     38.02 o
  -1  -6   7      575.60      567.34     22.82 o
   0  -6   7       32.23       49.39     10.21 o
   1  -6   7      144.06      162.86     51.26 o
   2  -6   7      927.06      895.89     42.32 o
   3  -6   7      517.21      503.62     52.17 o
   4  -6   7        8.66       53.62     25.36 o
   5  -6   7       59.92      112.24     58.59 o
   6  -6   7      117.54      101.58     38.09 o
  -6  -5   7      185.67      212.09     60.45 o
  -5  -5   7       10.42       85.69     44.78 o
  -4  -5   7      194.01      200.76     27.98 o
  -3  -5   7       68.07       71.16     14.73 o
  -2  -5   7       27.82       32.46     10.48 o
  -1  -5   7      512.53      453.68     19.08 o
   0  -5   7     2708.24     2867.52     76.73 o
   1  -5   7      561.07      547.24     28.70 o
   2  -5   7        1.29       -3.39     19.06 o
   3  -5   7       67.26       48.05     20.25 o
   4  -5   7       92.61      113.21     29.82 o
   5  -5   7       74.84      137.72     67.85 o
   6  -5   7        8.18      -16.35     32.70 o
  -6  -4   7        0.46       84.47     51.83 o
  -5  -4   7       13.89       39.61     26.60 o
  -4  -4   7       17.30       55.84     49.77 o
  -3  -4   7       18.67       39.23     11.82 o
  -2  -4   7       15.06        8.43      8.55 o
  -1  -4   7      508.17      544.48     20.02 o
   0  -4   7      610.33      623.13     30.94 o
   1  -4   7       80.28       71.66     15.71 o
   2  -4   7      159.44      152.48     23.03 o
   3  -4   7     1029.71      866.47     54.89 o
   4  -4   7       18.85       46.47     22.18 o
   5  -4   7        0.75       49.69     27.03 o
   6  -4   7       17.69       12.11     29.86 o
  -6  -3   7      161.08      103.94     31.83 o
  -5  -3   7       62.77       91.20     59.98 o
  -4  -3   7       37.66       94.69     28.02 o
  -3  -3   7      190.33      228.27     18.84 o
  -2  -3   7      788.95      809.41     24.83 o
  -1  -3   7      374.50      375.48     16.60 o
   0  -3   7       19.93       19.34      8.41 o
   1  -3   7     1283.81     1261.00     41.72 o
   2  -3   7        1.72       -6.64     18.56 o
   3  -3   7       76.52      114.54     22.89 o
   4  -3   7      598.08      406.18    208.73 o
   5  -3   7       26.77       23.73     24.40 o
   6  -3   7       18.30       -5.63     29.25 o
  -6  -2   7      138.95      213.39     67.41 o
  -5  -2   7      493.65      391.89     40.08 o
  -4  -2   7       27.18       31.80     16.09 o
  -3  -2   7        5.15        8.06     15.20 o
  -2  -2   7        0.19        2.35      8.98 o
  -1  -2   7      541.33      555.55     17.70 o
   0  -2   7        0.69        0.55      5.60 o
   1  -2   7        0.48        5.98      9.11 o
   2  -2   7       69.93       87.93     23.51 o
   3  -2   7      133.04      160.79     19.36 o
   4  -2   7      600.77      527.98     33.37 o
   5  -2   7        0.18       41.44     23.55 o
   6  -2   7       31.59       65.65     31.50 o
  -6  -1   7        5.79       30.11     25.36 o
  -5  -1   7        5.98       42.93     39.18 o
  -4  -1   7      151.22      180.69     25.98 o
  -3  -1   7      277.85      336.21     28.31 o
  -2  -1   7     2002.51     1951.88     54.46 o
  -1  -1   7        9.22        7.49      7.71 o
   0  -1   7       85.57       98.41      8.82 o
   1  -1   7     4207.24     3769.37     74.50 o
   2  -1   7     1636.57     1503.10     35.90 o
   3  -1   7      195.00      204.45     18.93 o
   4  -1   7        1.44       24.69     14.89 o
   6  -1   7       17.76       72.80     49.12 o
  -6   0   7       68.97       76.39     36.47 o
  -5   0   7      119.02      156.52     28.13 o
  -4   0   7      158.37      170.89     29.92 o
  -3   0   7        0.81       29.70     20.49 o
  -2   0   7       12.96       14.74     10.73 o
  -1   0   7     2962.39     2720.73     61.36 o
   0   0   7     3246.84     3012.15     52.52 o
   1   0   7     7623.54     7284.01    114.37 o
   2   0   7       14.84       27.25      9.65 o
   3   0   7       14.14       13.61     11.46 o
   4   0   7       70.17       84.42     19.48 o
   5   0   7      174.05      169.50     26.49 o
   6   0   7        3.48       72.05     51.22 o
  -6   1   7      804.80      840.01     62.20 o
  -5   1   7       87.76      124.54     52.51 o
  -4   1   7      173.34      183.26     26.05 o
  -3   1   7       27.29       51.04     15.27 o
  -2   1   7       48.99       56.80     13.31 o
  -1   1   7      852.37      796.53     21.61 o
   0   1   7     8424.45     8880.60    201.30 o
   1   1   7      204.94      235.19     30.55 o
   3   1   7      642.58      580.41     48.51 o
   4   1   7      444.61      367.66     68.36 o
   5   1   7      120.40      158.97     33.65 o
   6   1   7      115.98      171.58     57.13 o
  -6   2   7       23.45       51.32     49.05 o
  -5   2   7      481.74      521.88     38.64 o
  -4   2   7      272.61      356.08     37.42 o
  -3   2   7        2.10       22.00     13.31 o
  -2   2   7     1203.82     1259.39     31.82 o
  -1   2   7      180.26      221.58     14.52 o
   0   2   7     1679.77     1475.96     32.65 o
   1   2   7      115.00      108.24     15.95 o
   2   2   7     2489.60     2201.10     47.37 o
   3   2   7        8.90       10.84     11.84 o
   4   2   7      245.99      248.75     34.74 o
   5   2   7        6.68       65.10     54.31 o
   6   2   7      141.67      207.68     46.78 o
  -6   3   7      185.36      295.56     94.95 o
  -5   3   7      720.08      703.98     45.86 o
  -4   3   7      302.88      390.16     58.28 o
  -3   3   7       26.31       33.92     11.31 o
  -2   3   7        4.21       16.25     12.80 o
  -1   3   7     1131.37     1108.96     29.30 o
   0   3   7       66.16       93.82      9.69 o
   1   3   7     1393.25     1145.76     41.01 o
   2   3   7      200.04      242.22     27.02 o
   3   3   7       87.29       99.52     35.62 o
   4   3   7      276.68      263.11     40.03 o
   5   3   7        0.46       18.78     61.54 o
   6   3   7        0.11       63.21     39.80 o
  -6   4   7      213.28      286.81     93.70 o
  -5   4   7        0.94       71.69     57.70 o
  -4   4   7      342.95      414.73     34.98 o
  -3   4   7      241.67      284.05     24.81 o
  -2   4   7       69.61       85.03     15.06 o
  -1   4   7       89.66      103.61     12.10 o
   0   4   7       19.36       23.95      7.44 o
   1   4   7       10.72       18.88     12.33 o
   2   4   7      854.52      782.83     39.77 o
   3   4   7        5.14       25.39     18.39 o
   4   4   7      287.52      263.96     37.44 o
   5   4   7       26.86       59.12     53.12 o
  -6   5   7       45.45       35.14     38.54 o
  -5   5   7       53.24      155.14     62.55 o
  -4   5   7      179.04      186.58     35.35 o
  -3   5   7       35.48       41.59     12.86 o
  -2   5   7      359.09      354.13     20.04 o
  -1   5   7       87.40      128.30     18.63 o
   0   5   7      617.78      580.17     20.48 o
   1   5   7      234.80      256.85     26.28 o
   2   5   7       37.68       59.09     18.42 o
   3   5   7       39.39       70.08     21.02 o
   4   5   7       82.97      129.31     31.89 o
   5   5   7       74.72      120.21     40.48 o
  -6   6   7       46.46       62.69     44.03 o
  -3   6   7       98.47      105.12     25.19 o
  -2   6   7      314.23      332.95     22.97 o
  -1   6   7       43.29       74.15     13.77 o
   0   6   7        4.33       -1.66     13.00 o
   1   6   7        4.87       10.90     13.54 o
   2   6   7        0.28       22.97     15.93 o
   3   6   7        0.31       38.01     21.22 o
   4   6   7        0.08       46.38     27.71 o
   5   6   7       54.42       81.88     38.25 o
  -6   7   7       15.68       43.08     42.74 o
  -4   7   7       21.44       55.08     25.58 o
  -3   7   7        3.27       32.02     12.98 o
  -2   7   7        4.69       20.50     15.10 o
  -1   7   7     1142.71     1021.29     34.61 o
   0   7   7       31.46       62.93     33.79 o
   1   7   7      148.84      137.62     23.77 o
   2   7   7      210.59      248.16     31.80 o
   3   7   7        0.09       51.73     42.03 o
   4   7   7       13.24       24.16     28.81 o
  -4   8   7       67.23      107.47     37.25 o
  -3   8   7       86.18      130.32     18.77 o
  -1   8   7      113.63       81.67     20.56 o
   0   8   7      164.45      252.27     30.20 o
   1   8   7       47.97       51.48     20.52 o
   2   8   7       26.61       69.90     23.98 o
   3   8   7       19.11       28.05     26.62 o
   4   8   7       47.87       71.65     32.73 o
  -4   9   7       28.89       -2.92     31.68 o
  -2   9   7        6.71       10.66     17.33 o
  -1   9   7      351.72      326.90     34.19 o
   0   9   7      256.98      345.42     63.67 o
   1   9   7        0.00       28.04     31.82 o
   2   9   7       39.28       93.08     30.14 o
   3   9   7      145.19      142.54     36.51 o
   4   9   7      123.64       96.63     41.24 o
  -4  10   7       73.53       74.70     41.66 o
  -3  10   7       59.11       61.47     36.98 o
  -2  10   7        7.67       57.61     24.28 o
  -1  10   7       25.84       31.21     23.85 o
   0  10   7       27.39       57.39     24.05 o
   1  10   7      120.30      171.26     35.22 o
   2  10   7       20.41       44.79     32.26 o
   3  10   7       23.74       59.49     35.18 o
  -3  11   7       26.61      130.33     50.34 o
  -2  11   7       64.36       81.20     28.97 o
  -1  11   7        0.16       26.03     23.89 o
   0  11   7      118.92      145.23     34.02 o
   1  11   7       17.45       31.05     27.43 o
   2  11   7        2.32       67.77     34.75 o
  -3  12   7        0.42        9.43     41.79 o
  -2  12   7        1.10        4.95     40.30 o
  -1  12   7      139.22      219.26     38.55 o
   0  12   7      131.29       80.73     31.55 o
   1  12   7       22.92       61.54     59.70 o
  -2  13   7        4.45       -5.70     42.20 o
  -1  13   7      231.68      178.44     64.59 o
   0  13   7      670.46      563.21     57.66 o
  -1 -14   8        1.92       53.94     49.66 o
   0 -14   8        8.06      100.34     56.86 o
   1 -14   8        1.30       35.35     53.80 o
   2 -14   8        8.80       59.84     47.90 o
  -2 -13   8       58.29      110.18     51.56 o
  -1 -13   8       58.70       60.38     49.39 o
   0 -13   8       11.89       57.53     49.19 o
   1 -13   8       27.34       69.88     48.04 o
   2 -13   8       25.40       51.75     28.75 o
   3 -13   8        1.82        1.58     28.44 o
  -3 -12   8        4.12       77.96     46.88 o
  -1 -12   8      554.97      435.84     70.63 o
   0 -12   8        0.07       43.08     42.47 o
   1 -12   8       46.13       59.43     44.44 o
   2 -12   8      118.57       83.15     27.97 o
   3 -12   8       75.78       54.15     29.04 o
   4 -12   8       18.78       14.98     30.68 o
  -3 -11   8        0.00       81.01     46.34 o
  -2 -11   8      133.05      145.16     31.39 o
  -1 -11   8      273.89      294.34     56.99 o
   0 -11   8       51.65       42.80     18.07 o
   1 -11   8       32.05       24.29     19.13 o
   2 -11   8      188.75      173.72     31.01 o
   3 -11   8       16.31        7.64     23.89 o
   4 -11   8        3.07       40.79     38.57 o
  -2 -10   8      160.54      204.62     31.54 o
  -1 -10   8       28.25       42.28     22.93 o
   0 -10   8      531.17      477.93     34.51 o
   1 -10   8      711.21      612.57     38.32 o
   2 -10   8      481.98      454.12     52.11 o
   3 -10   8      167.52      246.53     36.57 o
   4 -10   8       56.12       71.35     67.64 o
   5 -10   8        8.29       57.93     35.21 o
  -4  -9   8       75.10       45.19     43.63 o
  -3  -9   8        0.86      -15.91     31.82 o
  -2  -9   8       91.24       80.95     21.77 o
  -1  -9   8       67.01      111.25     23.81 o
   0  -9   8      493.51      482.66     26.08 o
   1  -9   8        1.37       -6.76     17.91 o
   2  -9   8     3233.97     2891.16     92.45 o
   3  -9   8     3715.59     3063.13    179.18 o
   4  -9   8      141.06      113.91     46.07 o
   5  -9   8        0.36       -1.65     28.58 o
  -5  -8   8       78.63       44.78     50.82 o
  -4  -8   8      122.19      156.11     49.05 o
  -2  -8   8     1037.80      910.94     34.11 o
  -1  -8   8        3.96       22.01     10.94 o
   1  -8   8      167.55      226.15     27.53 o
   2  -8   8        6.90       21.40     18.96 o
   3  -8   8       13.37       22.06     20.56 o
   4  -8   8       11.76       22.57     24.32 o
   5  -8   8       25.71       48.33     30.67 o
  -5  -7   8       30.97       31.62     43.01 o
  -4  -7   8      222.63      209.58     54.28 o
  -3  -7   8      102.09      114.44     21.94 o
  -2  -7   8        7.08       23.28     11.81 o
  -1  -7   8       40.76       47.42     11.65 o
   0  -7   8      237.03      310.72     27.32 o
   1  -7   8      173.74      202.21     25.12 o
   2  -7   8      327.76      385.78    105.26 o
   3  -7   8       41.99       88.93     24.07 o
   4  -7   8      127.29      109.36     25.22 o
   5  -7   8       32.16       76.62     33.18 o
   6  -7   8       34.68       -8.60     41.45 o
  -5  -6   8        9.04      -19.64     39.28 o
  -4  -6   8        1.99       -5.43     16.94 o
  -3  -6   8      109.66       95.50     23.66 o
  -2  -6   8      141.11      164.01     27.58 o
  -1  -6   8      171.59      225.74     19.27 o
   1  -6   8      268.17      290.95     27.77 o
   2  -6   8      346.00      333.38     31.44 o
   3  -6   8      181.71      191.15     82.74 o
   4  -6   8      150.34       79.21     46.51 o
   5  -6   8       89.68       78.31     34.20 o
  -6  -5   8       12.63       95.73     52.51 o
  -5  -5   8       15.82       55.59     22.83 o
  -4  -5   8      208.91      208.08     31.62 o
  -3  -5   8      370.70      325.48     28.73 o
  -2  -5   8        4.10       18.93      9.76 o
  -1  -5   8        1.01       11.88      8.14 o
   0  -5   8    10779.17    11862.86    183.80 o
   1  -5   8     3072.86     3352.22     86.31 o
   2  -5   8       56.93       75.45     19.73 o
   3  -5   8       65.87      114.83     28.73 o
   4  -5   8      181.22      132.80     34.19 o
   5  -5   8       33.36       58.27     64.22 o
   6  -5   8        4.16       65.82     67.71 o
  -6  -4   8       31.17       27.21     52.24 o
  -5  -4   8      552.01      568.01     47.10 o
  -4  -4   8       49.92       73.31     21.10 o
  -3  -4   8        0.61       11.31     11.57 o
  -2  -4   8      598.00      589.26     22.97 o
  -1  -4   8      458.32      494.46     19.30 o
   0  -4   8      409.85      454.72     17.77 o
   1  -4   8      152.80      186.32     21.38 o
   2  -4   8      377.99      279.78     89.73 o
   3  -4   8      521.65      420.06    185.08 o
   4  -4   8        7.08       11.95     20.05 o
   5  -4   8       45.66       64.30     28.95 o
   6  -4   8       25.09       53.31     33.43 o
  -6  -3   8       24.36       93.49     36.87 o
  -5  -3   8        4.65       40.38     21.74 o
  -4  -3   8       22.07       45.47     18.76 o
  -3  -3   8      236.01      308.41     27.75 o
  -2  -3   8      237.29      265.66     16.62 o
  -1  -3   8      748.86      720.08     29.87 o
   0  -3   8        1.29       -3.38      6.77 o
   1  -3   8     1339.21     1311.17     55.84 o
   2  -3   8       66.67      104.44     26.54 o
   4  -3   8      157.77       75.39     60.32 o
   5  -3   8       20.39       27.61     30.73 o
  -6  -2   8       22.81       49.73     28.11 o
  -5  -2   8       57.13       57.58     22.98 o
  -4  -2   8      119.77      147.42     24.05 o
  -3  -2   8     1048.66      896.08     42.91 o
  -2  -2   8      479.91      469.87     24.39 o
  -1  -2   8     1187.75     1167.52     28.11 o
   0  -2   8      809.75      856.88     22.78 o
   1  -2   8      557.72      493.45     18.17 o
   2  -2   8      253.12      305.45     31.39 o
   3  -2   8      585.29      648.46     26.08 o
   4  -2   8      886.12      692.98     51.70 o
   5  -2   8       67.29       73.02     42.57 o
   6  -2   8        2.94        2.49     39.01 o
  -6  -1   8       70.24       60.74     44.27 o
  -5  -1   8       78.39       92.27     49.93 o
  -4  -1   8       16.43       30.56     24.09 o
  -3  -1   8      265.10      342.78     35.62 o
  -2  -1   8     5692.39     5977.31    125.43 o
  -1  -1   8      263.81      300.27     42.95 o
   0  -1   8      135.11      161.69     17.51 o
   1  -1   8       20.96       26.82      7.83 o
   2  -1   8       13.17       12.40      8.76 o
   3  -1   8        3.03       20.59     12.15 o
   4  -1   8        8.00       38.01     21.19 o
   5  -1   8        2.70       56.54     24.53 o
  -6   0   8       94.10      128.62     33.42 o
  -5   0   8      269.35      285.16     35.35 o
  -4   0   8      160.98      139.83     33.79 o
  -3   0   8      126.50      130.28     20.76 o
  -1   0   8       13.66        4.24     12.08 o
   0   0   8     1775.72     1693.30     34.64 o
   1   0   8     1210.09     1126.26     27.22 o
   2   0   8     3370.77     3109.35     60.82 o
   3   0   8      170.03      208.48     19.66 o
   4   0   8      300.46      278.30     26.08 o
   5   0   8       11.09       52.54     29.92 o
   6   0   8       16.01      135.62     58.75 o
  -6   1   8      235.59      281.59     81.18 o
  -5   1   8      156.50      162.58     58.65 o
  -4   1   8      171.31      189.45     44.64 o
  -3   1   8        0.71        4.14     12.60 o
  -2   1   8      506.30      497.47     25.98 o
  -1   1   8      262.87      281.56     29.94 o
   0   1   8       17.40       10.34      6.77 o
   1   1   8     3742.74     3476.97     61.85 o
   2   1   8      690.52      616.98     22.41 o
   3   1   8       13.91       30.90     13.45 o
   4   1   8      169.23      217.50     31.42 o
   5   1   8        4.29       51.64     31.21 o
   6   1   8        0.08       54.48     51.29 o
  -6   2   8       79.15      150.66    103.70 o
  -5   2   8      431.87      497.37     66.35 o
  -4   2   8       97.84      139.78     24.01 o
  -3   2   8      499.03      531.97     31.07 o
  -2   2   8     2256.27     2015.87     44.08 o
  -1   2   8     1045.18     1003.25     26.91 o
   0   2   8      465.00      429.22     15.71 o
   1   2   8       33.27       46.43     13.28 o
   2   2   8     6156.83     5646.28    112.06 o
   4   2   8      349.01      345.27     37.69 o
   5   2   8       24.10       66.28     30.59 o
   6   2   8       56.48       79.58     55.84 o
  -6   3   8        0.00       21.35     30.87 o
  -5   3   8      391.31      497.60    101.91 o
  -4   3   8     1305.93     1114.16     74.56 o
  -3   3   8      717.61      592.85     24.19 o
  -2   3   8        0.55        8.40      8.43 o
  -1   3   8       73.36       80.62     11.34 o
   0   3   8      418.08      359.13     14.72 o
   2   3   8     1284.93     1107.58     45.83 o
   3   3   8      433.26      437.65     38.47 o
   4   3   8      559.55      671.61     53.44 o
   5   3   8       85.65       97.76     33.62 o
  -6   4   8       13.98       35.25     55.43 o
  -5   4   8       13.89       51.34     35.18 o
  -4   4   8     2470.52     2055.55     75.24 o
  -3   4   8        4.33        8.40     10.51 o
  -1   4   8       21.06       26.69      9.53 o
   1   4   8      348.99      443.09     47.09 o
   2   4   8       23.94        8.21     15.48 o
   3   4   8        7.03        9.62     17.31 o
   4   4   8      187.92      223.91     35.71 o
   5   4   8      206.57      229.60     43.93 o
  -6   5   8       96.88      105.23     48.37 o
  -5   5   8       53.39       87.69     43.08 o
  -3   5   8      142.04      134.26     20.63 o
  -2   5   8       13.02       28.66     11.66 o
  -1   5   8     1757.42     1653.00     41.79 o
   0   5   8       41.65       70.16     10.23 o
   1   5   8       51.06       74.83     18.66 o
   2   5   8        0.00       35.39     16.68 o
   4   5   8      257.95      261.00     39.93 o
   5   5   8        0.97       75.77     34.81 o
  -6   6   8        0.00       47.36     40.71 o
  -5   6   8        0.96       68.43     41.69 o
  -4   6   8      223.45      305.04     42.74 o
  -3   6   8        9.64       23.88     14.50 o
  -2   6   8       35.64       54.82     15.93 o
  -1   6   8      166.64      139.62     16.29 o
   0   6   8      518.13      507.77     31.21 o
   1   6   8       13.56       54.94     17.81 o
   2   6   8       53.40       83.95     22.25 o
   3   6   8       39.13       64.47     24.88 o
   4   6   8        1.48       64.52     30.07 o
   5   6   8       35.16      100.23     38.38 o
  -5   7   8        0.61       46.75     33.11 o
  -4   7   8       23.82       64.52     26.05 o
  -3   7   8      157.43      154.65     19.62 o
  -2   7   8        4.48       13.76     12.55 o
  -1   7   8      128.66      113.72     16.01 o
   0   7   8     1178.73     1004.35     45.17 o
   1   7   8       72.38      113.18     31.35 o
   2   7   8       17.09      121.74     53.97 o
   3   7   8       17.74       51.45     25.08 o
   4   7   8       48.04       49.56     62.28 o
  -5   8   8        0.79       23.88     34.67 o
  -3   8   8       68.43       64.88     16.06 o
  -1   8   8      146.86      153.48     24.81 o
   0   8   8       15.56       23.03     17.11 o
   1   8   8      142.09      152.99     28.68 o
   2   8   8      315.97      279.21     37.63 o
   3   8   8       75.12       71.94     48.48 o
   4   8   8       52.29       82.02     36.64 o
  -3   9   8      180.57      192.62     22.97 o
  -2   9   8      303.30      298.40     40.95 o
  -1   9   8       17.99       38.91     37.52 o
   0   9   8      362.19      457.46     40.92 o
   1   9   8      136.69      132.25     29.24 o
   2   9   8       55.20       80.74     30.39 o
   3   9   8        1.74       32.92     30.42 o
  -3  10   8       62.85       89.07     25.06 o
  -2  10   8        6.79       29.86     23.10 o
  -1  10   8      114.80      168.43     31.22 o
   0  10   8       55.70       25.70     23.80 o
   1  10   8       12.07       29.28     25.32 o
   2  10   8      381.90      387.17     48.92 o
   3  10   8        1.73       39.33     35.83 o
  -3  11   8       10.54        2.71     40.71 o
  -2  11   8       14.63       39.07     28.73 o
  -1  11   8      330.90      285.82     80.23 o
   0  11   8      665.61      612.42     84.88 o
   1  11   8        8.89       72.36     30.85 o
   2  11   8      226.41      218.88     47.24 o
  -3  12   8       10.66       35.69     50.27 o
  -2  12   8       58.05       17.64     44.64 o
  -1  12   8       54.67       87.76     37.72 o
   0  12   8      347.81      349.07     46.93 o
   1  12   8       42.62       90.41     34.63 o
  -1 -14   9        9.19       83.38     55.29 o
   0 -14   9      118.54      165.34     65.81 o
   1 -14   9        5.20       72.53     58.96 o
   2 -14   9       42.70       39.08     32.52 o
  -2 -13   9        7.87       60.72     47.63 o
  -1 -13   9        2.32       75.51     52.85 o
   0 -13   9       19.92       87.11     45.93 o
   1 -13   9       73.92       82.62     31.21 o
   2 -13   9      162.56      161.04     36.87 o
   3 -13   9       15.99        1.67     27.81 o
  -3 -12   9       47.61       98.31     53.33 o
  -2 -12   9       96.09      157.55     37.04 o
  -1 -12   9       72.92      170.84     50.14 o
   0 -12   9       34.82       31.17     23.34 o
   1 -12   9       22.72       35.70     21.96 o
   3 -12   9       51.86       74.47     40.74 o
   4 -12   9        5.17      -11.76     29.25 o
  -3 -11   9       38.59       64.45     51.16 o
  -2 -11   9      125.82      130.04     29.19 o
  -1 -11   9       77.81      108.89     43.35 o
   0 -11   9       40.28       43.31     25.07 o
   1 -11   9      233.79      214.04     72.09 o
   2 -11   9       87.59      148.92     69.34 o
   3 -11   9      141.47       90.71     30.47 o
   4 -11   9        0.82       12.11     27.92 o
  -2 -10   9       20.63       55.09     34.60 o
  -1 -10   9       81.39       98.37     17.05 o
   0 -10   9        3.02       14.28     17.47 o
   1 -10   9      414.79      356.50     35.95 o
   2 -10   9      171.14      183.00     30.13 o
   3 -10   9       12.72       40.32     23.49 o
   4 -10   9       79.24       90.50     31.50 o
   5 -10   9       34.51       68.54     33.27 o
  -4  -9   9      106.55      171.38     57.53 o
  -3  -9   9       93.26       21.30     31.96 o
  -2  -9   9      238.62      177.08     24.95 o
   0  -9   9      719.14      587.99     41.22 o
   1  -9   9       55.00      111.62     27.75 o
   2  -9   9      458.84      408.87     54.82 o
   3  -9   9      700.99      760.74     76.36 o
   4  -9   9        3.96       39.25     35.89 o
   5  -9   9       85.53       65.42     34.05 o
  -5  -8   9        1.99       19.88     44.91 o
  -4  -8   9      282.87      290.86     60.11 o
  -2  -8   9     1323.23     1095.34     37.76 o
  -1  -8   9      139.23      138.82     17.11 o
   0  -8   9       64.96       97.21     14.98 o
   1  -8   9        1.11       29.19     14.10 o
   2  -8   9      105.78      123.76     25.01 o
   3  -8   9       18.96       28.43     19.64 o
   4  -8   9      375.60      412.07     48.71 o
   5  -8   9       49.60       90.61     34.19 o
  -5  -7   9       55.39       72.39     51.50 o
  -4  -7   9      226.07      137.46     53.80 o
  -2  -7   9       97.53      140.31     18.29 o
  -1  -7   9        4.19       18.08     10.20 o
   0  -7   9      125.27      166.09     16.25 o
   1  -7   9       26.16       46.87     16.59 o
   2  -7   9      103.04      138.98     25.88 o
   3  -7   9       38.59       47.62     20.69 o
   4  -7   9       48.20       58.42     26.66 o
   5  -7   9      472.35      277.49    151.81 o
   6  -7   9        1.89       25.70     36.62 o
  -5  -6   9        3.86      -20.79     41.59 o
  -4  -6   9       93.36       76.67     23.84 o
  -3  -6   9       20.52       22.80     16.96 o
  -2  -6   9       50.53       61.81     13.19 o
  -1  -6   9      103.87      119.22     14.93 o
   0  -6   9      970.38      886.67     27.60 o
   1  -6   9        7.51       39.56     15.89 o
   2  -6   9      151.51      173.17     24.90 o
   3  -6   9       24.13       51.15     27.14 o
   4  -6   9       35.38       65.22     26.89 o
   5  -6   9      432.48      233.77    128.47 o
   6  -6   9        1.02       50.72     38.11 o
  -6  -5   9        4.26       71.71     52.78 o
  -5  -5   9       13.29       32.27     22.51 o
  -4  -5   9       13.22       11.06     17.55 o
  -3  -5   9      257.57      320.46     29.68 o
  -1  -5   9      814.63      789.41     26.36 o
   0  -5   9        0.00        7.26      8.58 o
   1  -5   9     2514.99     2781.40     76.98 o
   2  -5   9      103.60      126.26     23.01 o
   3  -5   9       88.65      112.42     24.32 o
   4  -5   9      208.44      140.95     42.06 o
   5  -5   9      100.40       96.44     36.77 o
   6  -5   9      120.71      120.93     43.39 o
  -6  -4   9        6.76       28.91     27.97 o
  -5  -4   9      357.74      330.29     44.64 o
  -4  -4   9      129.94      113.35     23.35 o
  -3  -4   9        0.83       22.50     14.18 o
  -1  -4   9      280.18      338.00     30.48 o
   1  -4   9      440.99      505.60     27.86 o
   2  -4   9       61.90      136.36     56.52 o
   3  -4   9      259.86      270.48    159.95 o
   4  -4   9        0.25       12.96     21.02 o
   6  -4   9        3.38       27.34     32.21 o
  -6  -3   9       37.51      104.12     47.29 o
  -5  -3   9      454.56      418.63     52.28 o
  -4  -3   9        0.21       32.10     16.92 o
  -3  -3   9      172.82      209.07     24.20 o
  -2  -3   9     1397.46     1202.90     69.31 o
  -1  -3   9      514.83      604.61     30.98 o
   0  -3   9       20.60       16.68      7.98 o
   1  -3   9       10.15       14.38     10.44 o
   2  -3   9        0.63       -1.12     11.63 o
   4  -3   9      207.75      144.02     45.66 o
   5  -3   9       11.32       55.41     26.80 o
   6  -3   9       24.28       38.72     29.39 o
  -6  -2   9        2.77       33.88     26.70 o
  -5  -2   9       27.77       48.60     22.54 o
  -4  -2   9      146.96      159.83     24.78 o
  -3  -2   9      686.14      614.89     33.16 o
  -2  -2   9      997.38      966.49     36.44 o
  -1  -2   9      198.15      194.20     19.52 o
   0  -2   9       29.46       35.88      8.36 o
   1  -2   9      157.93      192.85     16.55 o
   2  -2   9      167.17      219.77     23.60 o
   3  -2   9      852.68     1030.35     90.46 o
   4  -2   9      336.59      373.90     45.52 o
   5  -2   9        3.78       34.65     25.72 o
   6  -2   9       30.70       46.41     49.39 o
  -6  -1   9        3.89       43.15     41.15 o
  -5  -1   9        2.87       34.88     30.06 o
  -4  -1   9      316.12      390.20     83.82 o
  -3  -1   9     1813.65     1756.68     58.05 o
  -2  -1   9      480.70      489.36     25.79 o
  -1  -1   9      194.42      224.66     17.72 o
   0  -1   9       14.02        9.43      6.24 o
   2  -1   9     1278.70     1174.79     31.39 o
   3  -1   9      527.98      517.02     26.99 o
   4  -1   9      405.25      490.25     31.14 o
   5  -1   9       24.77       67.08     26.30 o
  -6   0   9        8.18       35.58     54.18 o
  -5   0   9       22.79       61.72     21.76 o
  -4   0   9      303.91      419.56     43.35 o
  -3   0   9       95.06      119.63     20.35 o
  -1   0   9     1728.76     1496.20     32.99 o
   0   0   9       15.54       11.46      6.27 o
   1   0   9      762.62      712.72     24.34 o
   2   0   9     3045.07     2802.53     56.86 o
   3   0   9       39.39       56.21     14.79 o
   4   0   9       28.28       51.49     17.63 o
   5   0   9        2.18       46.88     38.67 o
   6   0   9       61.35      136.24     56.18 o
  -6   1   9      198.46      238.22     49.80 o
  -5   1   9       32.50       90.74     30.70 o
  -4   1   9        2.95       15.95     21.51 o
  -3   1   9       61.96       68.96     17.33 o
  -2   1   9     1105.23     1077.24     39.04 o
  -1   1   9      443.73      434.24     17.10 o
   0   1   9        4.91        6.63      6.46 o
   1   1   9      241.87      235.44     28.96 o
   2   1   9     2429.40     2268.71     49.30 o
   3   1   9       66.36       74.20     14.36 o
   4   1   9      244.40      259.48     35.98 o
   5   1   9        0.94       47.60     28.28 o
   6   1   9        7.10       92.20     53.60 o
  -6   2   9        9.31       40.18     39.49 o
  -4   2   9       41.08       66.27     19.38 o
  -3   2   9       10.07       21.85     17.67 o
  -2   2   9       11.39       11.16      8.52 o
  -1   2   9     2893.19     2727.69     53.74 o
   0   2   9       10.05        2.83      6.47 o
   1   2   9     1905.41     1815.81     38.50 o
   2   2   9     1168.66     1066.50     30.54 o
   3   2   9       54.46       54.66     29.72 o
   4   2   9       36.59       77.65     26.14 o
   5   2   9      101.44      132.71     37.34 o
   6   2   9       35.96      109.44     56.38 o
  -5   3   9      185.85      261.89     35.02 o
  -4   3   9      942.43      784.96     51.83 o
  -3   3   9      738.39      716.01     36.07 o
  -2   3   9       55.00       69.66     12.22 o
  -1   3   9     1626.58     1430.37     37.86 o
   0   3   9      157.10      186.12     12.91 o
   1   3   9      427.66      396.65     42.03 o
   2   3   9     2578.63     2177.83     95.09 o
   3   3   9      380.60      357.37     55.57 o
   4   3   9      981.21      891.80     95.12 o
   5   3   9      155.26      145.69     37.88 o
  -6   4   9       14.12       47.75     25.57 o
  -5   4   9        1.49       49.35     21.81 o
  -3   4   9      120.18      160.78     22.35 o
  -2   4   9      259.24      323.67     21.14 o
  -1   4   9      185.77      243.00     17.31 o
   0   4   9       17.43       28.14     10.57 o
   1   4   9        1.95       27.61     14.29 o
   2   4   9       50.47       58.18     17.91 o
   5   4   9       38.22       93.62     35.03 o
  -6   5   9       32.70       90.98     47.36 o
  -4   5   9      681.46      580.21     48.41 o
  -3   5   9      108.79      124.06     19.99 o
  -2   5   9       90.08      100.05     14.80 o
  -1   5   9       87.52      127.79     14.99 o
   1   5   9       36.40       51.99     16.94 o
   2   5   9      206.59      220.85     32.67 o
   3   5   9        0.84       16.10     20.20 o
   4   5   9        4.23       33.91     26.79 o
   5   5   9        2.86       30.10     34.41 o
  -6   6   9        0.77       36.23     39.15 o
  -5   6   9       46.75       87.21     25.11 o
  -4   6   9        2.11       46.97     22.76 o
  -3   6   9       98.64      118.70     17.74 o
  -2   6   9       26.06       57.67     14.32 o
  -1   6   9      112.73      152.29     17.14 o
   0   6   9        0.45       25.70     14.81 o
   1   6   9      247.50      213.11     26.93 o
   2   6   9      103.41      164.44     27.12 o
   3   6   9       78.94      122.43     29.93 o
   5   6   9      110.19      100.64     44.17 o
  -5   7   9        1.96       64.93     36.37 o
  -4   7   9      156.30      166.80     26.88 o
  -2   7   9       35.65       50.34     14.80 o
  -1   7   9      304.95      386.58     33.79 o
   0   7   9       85.71      115.41     22.49 o
   1   7   9      146.73      166.58     27.01 o
   2   7   9       79.86       95.22     24.98 o
   3   7   9      232.68      224.28     37.84 o
   4   7   9        1.40       59.07     32.68 o
  -5   8   9        0.16       49.05     37.86 o
  -4   8   9       17.65       67.14     39.79 o
  -3   8   9       16.04       60.05     40.27 o
  -2   8   9      135.21      150.94     40.47 o
  -1   8   9      267.85      290.26     32.96 o
   0   8   9       44.18       57.13     18.80 o
   1   8   9        6.88       49.71     20.61 o
   2   8   9       30.06       66.54     25.59 o
   3   8   9       41.08       69.57     28.32 o
   4   8   9      100.82       58.77     81.72 o
  -5   9   9        3.40       42.74     39.96 o
  -3   9   9      240.51      219.55     29.19 o
  -2   9   9       10.41       40.29     24.26 o
  -1   9   9      120.16      147.30     26.97 o
   0   9   9       20.55       47.64     21.95 o
   1   9   9      142.47      161.86     32.20 o
   3   9   9      207.88      169.52     41.15 o
  -3  10   9      113.60      163.92     29.09 o
  -2  10   9       15.50       18.94     24.83 o
  -1  10   9        2.99       40.57     22.39 o
   0  10   9        0.01       46.88     24.93 o
   1  10   9       60.60       91.18     30.31 o
   2  10   9        1.27       55.23     38.37 o
   3  10   9      125.25      131.90     42.70 o
  -2  11   9       67.05       92.96     30.55 o
  -1  11   9        1.38       35.08     31.96 o
   0  11   9       14.30       23.89     26.46 o
   1  11   9      147.97      175.23     37.43 o
   2  11   9       60.95      111.31     44.61 o
  -2  12   9       15.39       22.25     46.27 o
  -1  12   9      111.63      202.11     86.00 o
   0  12   9      363.85      373.74    152.59 o
   1  12   9        3.63       74.80     66.29 o
   0 -14  10        0.49       85.15     58.08 o
   1 -14  10       90.39      180.81     70.09 o
   2 -14  10        5.43       37.89     31.62 o
  -2 -13  10       43.74      106.72     52.51 o
  -1 -13  10       53.79      147.23     52.85 o
   0 -13  10       11.81       64.45     48.51 o
   1 -13  10       43.51       56.27     27.48 o
   2 -13  10      121.80      142.83     56.31 o
   3 -13  10       41.91       67.96     31.53 o
  -3 -12  10        1.62       -5.09     48.37 o
  -2 -12  10      134.21      235.09     57.53 o
  -1 -12  10       68.87       80.47     46.07 o
   0 -12  10        3.21       22.94     19.22 o
   2 -12  10       58.79      113.03     61.30 o
   3 -12  10        0.58       43.83     28.51 o
   4 -12  10        5.00        1.00     31.78 o
  -3 -11  10        7.75       11.87     45.86 o
  -1 -11  10       63.49       57.28     19.92 o
   0 -11  10      410.19      375.36     57.02 o
   1 -11  10      627.75      445.63     99.09 o
   2 -11  10       53.20       93.32     48.75 o
   3 -11  10       61.84       54.94     29.04 o
   4 -11  10       47.61       54.96     29.15 o
  -4 -10  10        2.22      -19.98     39.96 o
  -3 -10  10       13.38      -16.52     33.04 o
  -2 -10  10       63.90      150.69     41.25 o
  -1 -10  10      170.64      183.84     36.60 o
   0 -10  10       86.38       90.13     32.09 o
   1 -10  10      368.01      420.78     71.88 o
   2 -10  10      137.73      121.23     26.85 o
   3 -10  10        0.20       10.35     20.83 o
   4 -10  10        0.79        6.76     27.85 o
   5 -10  10       54.02       18.02     31.46 o
  -4  -9  10       39.71      120.50     49.80 o
  -3  -9  10       11.82       49.87     33.65 o
  -2  -9  10      335.87      377.14     48.20 o
  -1  -9  10      497.22      436.52     25.60 o
   0  -9  10       69.57      101.98     44.47 o
   1  -9  10      108.40      126.14     30.70 o
   2  -9  10     2885.59     2544.36     98.89 o
   3  -9  10       10.53       20.99     22.56 o
   4  -9  10      235.60      223.92     38.97 o
   5  -9  10        5.57       35.72     32.02 o
  -5  -8  10       47.59       77.96     51.97 o
  -4  -8  10      996.57     1139.00    106.65 o
  -3  -8  10      301.51      255.56     32.14 o
  -2  -8  10      114.66      110.92     19.05 o
  -1  -8  10      923.10      868.04     31.80 o
   0  -8  10      628.16      535.78     32.34 o
   1  -8  10      277.48      279.23     46.00 o
   2  -8  10       16.43       38.37     27.31 o
   3  -8  10        4.18       39.31     21.64 o
   4  -8  10       52.93      111.35     35.75 o
   5  -8  10       35.65       46.45     31.98 o
  -5  -7  10        1.48       -3.80     50.48 o
  -4  -7  10      190.73      202.36     33.92 o
  -3  -7  10       78.92       70.52     21.79 o
  -1  -7  10      123.25      139.51     16.85 o
   0  -7  10      173.01      189.82     20.64 o
   1  -7  10       63.62       84.34     19.76 o
   2  -7  10      108.23      156.40     55.63 o
   3  -7  10       25.28       81.99     26.62 o
   4  -7  10        2.10       17.08     25.21 o
   5  -7  10        7.98       22.85     30.78 o
   6  -7  10       34.81       -1.55     35.34 o
  -5  -6  10        2.25      -21.00     42.00 o
  -4  -6  10       33.65       53.60     21.93 o
  -3  -6  10       80.93       82.85     22.21 o
  -2  -6  10        1.52        9.44     10.62 o
  -1  -6  10      188.32      246.08     19.02 o
   0  -6  10      390.53      388.48     21.57 o
   1  -6  10       23.61       27.52     13.96 o
   3  -6  10       20.80       39.50     20.82 o
   4  -6  10      144.25       89.54     29.21 o
   5  -6  10       11.47       22.21     37.82 o
   6  -6  10        9.54       29.65     36.60 o
  -6  -5  10      193.63      202.66     66.22 o
  -5  -5  10       37.60       21.80     23.30 o
  -4  -5  10        8.91       34.94     22.32 o
  -3  -5  10      207.07      193.84     26.09 o
  -2  -5  10        1.79       18.79     10.61 o
  -1  -5  10      593.88      582.50     22.92 o
   1  -5  10      913.79     1056.15     73.75 o
   2  -5  10       55.43       91.60     21.21 o
   3  -5  10      218.89      168.32     44.27 o
   4  -5  10       15.25       22.31     24.47 o
   5  -5  10       56.96       67.27     30.79 o
  -6  -4  10      330.08      285.20     63.47 o
  -5  -4  10      143.89      185.08     31.99 o
  -4  -4  10        0.81       18.48     16.60 o
  -3  -4  10        1.23       11.99     13.69 o
  -2  -4  10        4.58       14.22      8.84 o
  -1  -4  10      232.98      251.30     24.56 o
   0  -4  10        8.06        4.55      9.02 o
   1  -4  10      970.74     1009.39     77.07 o
   2  -4  10       56.31       85.89     46.37 o
   3  -4  10       10.51       -4.21     17.93 o
   4  -4  10        0.57       35.01     21.28 o
   5  -4  10        2.50       41.82     25.83 o
   6  -4  10       14.12       26.55     32.08 o
  -6  -3  10       79.33      110.31     43.12 o
  -5  -3  10       82.43       98.14     26.06 o
  -4  -3  10       32.35       53.19     31.72 o
  -3  -3  10      350.26      383.35     38.03 o
  -2  -3  10      898.24      854.23     35.06 o
  -1  -3  10     3308.95     3135.93     85.51 o
   1  -3  10      437.38      371.63     15.75 o
   2  -3  10        7.11       -2.34     13.57 o
   3  -3  10        1.23       21.15     31.79 o
   4  -3  10       37.92       48.80     31.62 o
   5  -3  10        1.74       38.26     27.30 o
   6  -3  10       15.56       29.42     31.97 o
  -6  -2  10        2.02       50.34     58.75 o
  -5  -2  10      115.72      149.71     44.27 o
  -4  -2  10      135.47      134.57     24.52 o
  -3  -2  10      297.26      329.63     29.87 o
  -2  -2  10       54.14       65.55     26.49 o
  -1  -2  10       53.89       72.77     13.02 o
   0  -2  10      242.97      277.80     15.93 o
   1  -2  10      118.50      143.34     12.05 o
   2  -2  10        0.01        0.19      7.90 o
   3  -2  10      888.73      838.27     47.47 o
   4  -2  10       31.05       56.79     28.50 o
   5  -2  10       25.43       78.14     27.52 o
   6  -2  10      104.33       60.38     48.51 o
  -6  -1  10       20.95       29.60     39.18 o
  -5  -1  10        2.23       24.56     20.12 o
  -3  -1  10     2333.50     2335.47     94.51 o
  -2  -1  10     2245.47     2069.40     58.62 o
  -1  -1  10       14.72       14.26      7.56 o
   0  -1  10       60.11       57.55      9.10 o
   1  -1  10      396.37      422.57     22.59 o
   2  -1  10       35.68       54.95     10.28 o
   4  -1  10       34.54       49.37     17.59 o
   5  -1  10       30.85       93.81     28.46 o
   6  -1  10        0.15        7.26     45.05 o
  -6   0  10       11.08       -3.00     24.56 o
  -5   0  10      148.57      182.44     36.20 o
  -4   0  10       56.44       71.51     19.84 o
  -3   0  10        9.44       14.15     14.65 o
  -2   0  10       43.31       73.98     15.62 o
  -1   0  10      224.66      239.09     16.02 o
   0   0  10        0.22       13.10      6.96 o
   1   0  10      107.08       96.75     10.55 o
   2   0  10      120.71      148.87     14.43 o
   4   0  10       92.86      114.44     20.48 o
   5   0  10       14.38       43.76     41.52 o
   6   0  10       43.26      161.61     63.03 o
  -6   1  10      306.83      335.12     44.64 o
  -5   1  10      125.47      161.42     29.67 o
  -4   1  10       54.78       60.05     18.68 o
  -3   1  10        3.58       13.55     15.54 o
  -2   1  10      188.53      271.92     33.14 o
  -1   1  10        0.00        2.80      7.72 o
   0   1  10       27.98       37.36      8.60 o
   1   1  10     3493.45     3182.55     59.41 o
   2   1  10      738.75      662.19     23.83 o
   3   1  10       79.04       87.00     15.56 o
   4   1  10      204.13      244.33     33.20 o
   5   1  10       40.48       83.35     32.74 o
   6   1  10      240.91      159.51     61.40 o
  -6   2  10      104.03      134.62     57.84 o
  -5   2  10      128.25      166.86     59.74 o
  -4   2  10      188.24      222.12     28.60 o
  -3   2  10      123.72      169.19     24.39 o
  -2   2  10      993.09      822.17     34.95 o
  -1   2  10     2814.15     2670.80     54.05 o
   0   2  10      300.90      333.41     16.15 o
   1   2  10     8812.58     8147.18    130.79 o
   2   2  10      769.37      687.84     24.39 o
   3   2  10      350.39      361.65     43.35 o
   4   2  10      619.53      515.56     46.64 o
   5   2  10        8.44       45.55     30.48 o
  -6   3  10       57.57      113.95     73.48 o
  -5   3  10      913.11      804.75     57.06 o
  -4   3  10      855.69      787.52     42.34 o
  -3   3  10      128.19      167.97     23.12 o
  -2   3  10      461.32      447.16     31.72 o
  -1   3  10       24.67       26.71     10.01 o
   0   3  10       87.10       95.41     10.71 o
   1   3  10      574.03      532.87     30.04 o
   3   3  10      238.97      242.10     31.40 o
   4   3  10        4.19       47.14     25.75 o
   5   3  10       28.31      108.82     35.10 o
  -6   4  10      191.30      196.54     96.21 o
  -5   4  10      546.48      664.30    123.79 o
  -4   4  10       23.81       65.12     20.30 o
  -3   4  10      464.67      481.07     35.00 o
  -2   4  10       13.02       40.60     11.80 o
  -1   4  10       79.24       86.14     12.89 o
   0   4  10       37.77       29.05     11.51 o
   1   4  10      379.48      448.80     42.95 o
   2   4  10      103.84      106.71     21.72 o
   3   4  10        0.52       27.51     19.70 o
   4   4  10       75.40      117.92     31.44 o
   5   4  10       50.21       94.55     36.98 o
  -6   5  10       35.70       66.49     48.58 o
  -5   5  10        0.66       71.89     40.27 o
  -4   5  10       78.51      127.37     23.77 o
  -3   5  10       80.37      103.98     34.87 o
  -2   5  10       94.87      126.39     16.62 o
  -1   5  10      440.77      456.18     22.64 o
   0   5  10      896.01      742.74     36.31 o
   1   5  10      170.04      199.51     26.20 o
   2   5  10        3.47        5.20     15.69 o
   3   5  10       33.98       55.12     24.76 o
   4   5  10      122.28      148.65     35.02 o
   5   5  10       13.90       65.73     36.90 o
  -6   6  10        0.05      -18.73     42.13 o
  -5   6  10      253.42      331.77     38.97 o
  -4   6  10       11.36       55.53     19.87 o
  -3   6  10      652.66      497.23     38.47 o
  -1   6  10     1129.08     1076.45     42.58 o
   0   6  10      606.35      570.09     33.40 o
   1   6  10       28.42       26.00     16.28 o
   2   6  10       76.82       61.90     21.65 o
   3   6  10      135.94      155.81     31.94 o
   4   6  10       10.58       70.84     30.12 o
  -4   7  10        0.92       30.97     19.61 o
  -2   7  10       15.29       35.70     14.25 o
  -1   7  10     1179.98     1007.54     45.81 o
   0   7  10      207.10      215.40     28.23 o
   1   7  10       30.40       38.32     19.35 o
   2   7  10        9.96       33.41     25.20 o
   3   7  10       63.43      120.33     31.85 o
   4   7  10        0.00       17.42     34.40 o
  -5   8  10        4.08        3.80     35.21 o
  -4   8  10      121.41      152.80     34.77 o
  -3   8  10       45.76      100.43     21.30 o
  -2   8  10       71.11       53.19     20.63 o
  -1   8  10       63.61       86.71     27.44 o
   0   8  10        4.10       32.28     30.94 o
   1   8  10        0.00       39.83     21.67 o
   2   8  10      106.55      110.07     29.60 o
   3   8  10       41.24       43.73     31.68 o
   4   8  10       13.96       54.68     36.97 o
  -5   9  10        2.13       47.70     40.84 o
  -4   9  10       31.90       43.08     36.23 o
  -2   9  10       88.27      148.37     28.49 o
  -1   9  10       20.61       51.48     22.47 o
   0   9  10       43.75       69.91     24.51 o
   1   9  10        1.65       39.80     23.31 o
   2   9  10       39.58      108.87     31.39 o
   3   9  10       67.42       69.30     34.89 o
  -4  10  10       24.26       73.82     42.68 o
  -3  10  10      104.09       95.80     33.18 o
  -2  10  10      305.89      283.40     37.68 o
  -1  10  10       30.26       37.65     47.12 o
   0  10  10      141.09      153.08     32.93 o
   1  10  10       10.09       43.82     28.73 o
   2  10  10       58.49      112.55     36.26 o
  -2  11  10      198.10      198.76     36.91 o
   0  11  10       18.17       51.72     37.49 o
   1  11  10      641.99      573.37     57.90 o
   2  11  10       13.81       74.77     40.23 o
  -2  12  10       93.97      151.69     37.46 o
  -1  12  10       91.08      122.70     34.53 o
   0 -14  11        1.49       57.06     59.09 o
   1 -14  11        0.44       77.07     57.47 o
   2 -14  11       57.52      136.83     38.33 o
  -2 -13  11        0.02       45.46     48.65 o
  -1 -13  11       22.69       97.29     49.73 o
   0 -13  11       11.35       78.91     50.41 o
   1 -13  11        8.04       47.58     44.24 o
   2 -13  11       16.63       80.07     30.57 o
   3 -13  11        6.29       25.92     29.28 o
  -3 -12  11       59.28      120.77     54.89 o
  -2 -12  11       17.58       84.27     41.59 o
  -1 -12  11       12.93       46.75     46.27 o
   0 -12  11       56.51       64.53     22.87 o
   1 -12  11        3.37       30.36     21.10 o
   2 -12  11       48.39       47.80     24.15 o
   3 -12  11        8.00       34.27     27.98 o
   4 -12  11       12.54       66.08     34.35 o
  -1 -11  11      121.79      136.64     25.27 o
   0 -11  11       25.87       34.79     19.36 o
   1 -11  11      487.28      366.51    123.14 o
   2 -11  11        0.01       41.98     22.28 o
   3 -11  11        1.85       30.96     25.38 o
   4 -11  11        2.33       27.41     40.67 o
  -4 -10  11      149.73      148.92     55.43 o
  -3 -10  11        0.08       40.57     37.99 o
  -2 -10  11        0.00       17.93     29.46 o
  -1 -10  11      238.26      202.38     26.43 o
   0 -10  11       20.57       39.95     16.49 o
   1 -10  11      238.39      210.31     76.33 o
   2 -10  11       37.00       45.36     21.39 o
   3 -10  11        0.02       16.65     23.35 o
   4 -10  11        4.04       -7.52     27.69 o
   5 -10  11       43.52      107.36     41.91 o
  -4  -9  11       88.04      112.15     51.36 o
  -3  -9  11        2.95       39.15     35.96 o
  -2  -9  11      117.98      165.34     28.64 o
  -1  -9  11       31.79       51.55     24.16 o
   0  -9  11       38.46       68.90     18.43 o
   1  -9  11      223.71      345.74     56.92 o
   2  -9  11      820.47      686.73     62.86 o
   3  -9  11      445.46      490.43     49.46 o
   4  -9  11      229.84      277.48     42.28 o
   5  -9  11       10.39        3.27     33.19 o
  -5  -8  11        0.00      -23.37     46.75 o
  -4  -8  11      526.45      616.52     85.28 o
  -3  -8  11      454.99      425.16     38.99 o
  -2  -8  11      492.34      459.20     30.11 o
  -1  -8  11     1080.30      964.19     38.08 o
   0  -8  11        2.32       15.89     20.32 o
   1  -8  11       62.79       68.48     35.04 o
   2  -8  11      190.29      165.45     27.63 o
   3  -8  11     2462.58     2244.78     84.29 o
   4  -8  11        4.19       22.25     31.25 o
   5  -8  11       13.40       -0.36     33.74 o
  -5  -7  11        1.20      -23.34     46.68 o
  -4  -7  11      470.44      480.72     44.93 o
  -3  -7  11      448.79      455.27     38.30 o
  -2  -7  11       49.32       62.90     16.30 o
  -1  -7  11       53.11       72.72     14.37 o
   0  -7  11      123.99      136.42     19.71 o
   1  -7  11      234.52      256.11     39.49 o
   2  -7  11      281.92      279.61     32.21 o
   3  -7  11      168.21      172.99     31.05 o
   4  -7  11       51.33       55.47     29.58 o
   5  -7  11        2.01       63.86     34.99 o
  -5  -6  11       29.03       31.63     24.88 o
  -4  -6  11        4.78       19.57     20.90 o
  -3  -6  11      601.21      546.07     51.70 o
  -2  -6  11       32.26       39.18     12.76 o
  -1  -6  11      243.77      280.56     20.49 o
   0  -6  11       21.68       41.10     10.74 o
   1  -6  11       66.86       80.90     20.08 o
   2  -6  11       24.29       30.99     31.58 o
   3  -6  11      201.10      165.93     31.16 o
   4  -6  11      420.47      338.08     53.46 o
   5  -6  11       70.76       30.98     37.82 o
   6  -6  11        1.03      -17.05     34.11 o
  -5  -5  11       83.01       73.09     28.52 o
  -4  -5  11        7.11       14.23     18.54 o
  -3  -5  11       37.27       49.09     19.47 o
  -2  -5  11      196.34      261.22     20.77 o
  -1  -5  11        0.23        2.32      9.17 o
   0  -5  11      539.97      627.00     23.53 o
   1  -5  11       39.54       21.71     13.96 o
   2  -5  11        3.73        6.94     32.06 o
   3  -5  11      386.80      483.41     50.95 o
   4  -5  11       25.70       48.33     27.31 o
   5  -5  11        1.49       49.91     29.07 o
   6  -5  11        2.04       20.69     36.54 o
  -6  -4  11      283.33      233.72     87.15 o
  -5  -4  11      394.95      358.90     71.61 o
  -4  -4  11       16.78       -2.68     16.24 o
  -3  -4  11       34.99       41.71     21.47 o
  -2  -4  11       31.49       46.50     11.34 o
  -1  -4  11       39.24       53.68     11.24 o
   1  -4  11     1684.58     1872.94     59.38 o
   2  -4  11        7.66       19.79     15.48 o
   3  -4  11       17.85        1.27     23.85 o
   4  -4  11        0.00       20.86     23.70 o
   5  -4  11       30.29        0.64     25.23 o
   6  -4  11        2.35       15.28     33.26 o
  -6  -3  11      306.00      225.48     42.29 o
  -5  -3  11        8.59       43.55     38.60 o
  -4  -3  11       53.12       90.98     22.89 o
  -3  -3  11        0.69       13.22     13.62 o
  -2  -3  11       88.02      120.86     17.82 o
  -1  -3  11      100.51      144.23     16.61 o
   0  -3  11      343.96      362.95     17.07 o
   1  -3  11      126.89      122.98     12.19 o
   2  -3  11      144.65       91.29     31.99 o
   3  -3  11      132.08      101.52     58.92 o
   4  -3  11      406.30      249.10    143.09 o
   5  -3  11       22.27       39.50     62.35 o
   6  -3  11       12.94       15.52     32.37 o
  -6  -2  11       48.45       66.99     30.76 o
  -5  -2  11      110.08      120.88     54.34 o
  -3  -2  11      703.83      619.71     34.47 o
  -2  -2  11     1835.94     1910.67     90.57 o
  -1  -2  11      322.24      331.36     20.39 o
   0  -2  11      263.74      272.85     16.69 o
   1  -2  11       98.49       98.98     10.93 o
   2  -2  11       54.22       49.53     10.55 o
   3  -2  11      259.49      315.13     22.25 o
   4  -2  11       11.47       47.92     21.06 o
   5  -2  11      130.40      122.15     50.51 o
   6  -2  11       76.04       32.57     52.65 o
  -6  -1  11       54.23       76.99     31.43 o
  -5  -1  11      433.92      393.21     42.48 o
  -4  -1  11      385.09      418.98     94.82 o
  -3  -1  11      418.37      390.70     32.29 o
  -2  -1  11      366.47      363.26     27.20 o
  -1  -1  11       39.79       30.48      9.73 o
   0  -1  11        1.86        4.43      6.84 o
   1  -1  11      587.10      584.36     20.56 o
   2  -1  11      202.34      192.30     16.17 o
   3  -1  11      872.87      816.97     30.09 o
   4  -1  11      350.70      299.65     34.28 o
   5  -1  11      137.45      196.08     56.04 o
  -6   0  11       95.30      141.06     49.02 o
  -5   0  11        2.30       40.66     30.09 o
  -4   0  11       36.33       75.21     19.90 o
  -3   0  11      261.44      327.74     29.70 o
  -2   0  11      759.59      683.84     31.99 o
  -1   0  11      288.81      312.63     13.87 o
   0   0  11      141.39      184.56     13.77 o
   1   0  11     1042.71      904.64     25.92 o
   2   0  11     1224.02     1015.23     39.51 o
   3   0  11       20.88       53.15     13.82 o
   4   0  11      243.20      232.53     31.61 o
   5   0  11       10.96      104.08     47.70 o
   6   0  11        2.23      100.82     58.28 o
  -6   1  11        0.00       44.89     27.84 o
  -5   1  11       23.92       28.45     22.39 o
  -4   1  11       45.16      102.46     22.36 o
  -3   1  11       17.69       48.58     15.91 o
  -2   1  11      167.45      187.98     34.84 o
  -1   1  11      328.39      317.54     15.78 o
   0   1  11       49.29       68.33     10.48 o
   1   1  11     2264.50     2160.14     45.41 o
   2   1  11     1040.71      983.67     29.55 o
   3   1  11       64.36       87.45     16.05 o
   5   1  11        8.28      105.09     45.93 o
   6   1  11       12.50       59.37     53.53 o
  -6   2  11      332.88      418.64    114.36 o
  -5   2  11       92.75      173.20     52.28 o
  -4   2  11      418.78      355.32     35.67 o
  -3   2  11       74.97       98.85     18.42 o
  -2   2  11        9.60       26.22      9.91 o
  -1   2  11      118.49      106.37     13.36 o
   0   2  11       10.15       16.22      7.78 o
   1   2  11      225.75      222.87     13.82 o
   2   2  11      339.60      363.09     20.26 o
   3   2  11       36.01       32.96     19.13 o
   4   2  11      174.08      254.57     44.07 o
   5   2  11       95.52      106.78     34.05 o
  -6   3  11        2.99       13.96     53.90 o
  -5   3  11      112.09      130.85     29.24 o
  -4   3  11       38.32       75.98     21.88 o
  -3   3  11      383.59      409.21     32.74 o
  -2   3  11     1059.61      882.79     29.26 o
  -1   3  11     2920.80     2694.76     56.78 o
   0   3  11      314.26      350.81     30.18 o
   2   3  11      161.65      161.93     23.98 o
   4   3  11       40.25       83.47     40.98 o
   5   3  11      257.79      231.59     42.58 o
  -6   4  11        2.16       50.65     61.33 o
  -5   4  11      996.57      842.86     49.67 o
  -4   4  11     1020.42      830.33     43.86 o
  -3   4  11      221.14      272.16     28.38 o
  -2   4  11      156.32      208.37     18.84 o
  -1   4  11      397.25      417.23     21.42 o
   0   4  11       40.04       38.49     10.29 o
   1   4  11      290.69      317.23     30.63 o
   2   4  11      550.98      447.07     37.15 o
   3   4  11       26.57       40.33     19.60 o
   4   4  11       25.23       52.92     27.41 o
   5   4  11       34.53       61.11     34.24 o
  -6   5  11       24.14       84.11     61.74 o
  -5   5  11       33.94       64.18     25.06 o
  -4   5  11       85.69      196.24     53.63 o
  -2   5  11        7.06       11.05     11.39 o
  -1   5  11       44.44       42.30     11.62 o
   0   5  11      480.71      464.46     50.34 o
   1   5  11       78.02       78.08     20.34 o
   2   5  11       49.74       71.11     21.55 o
   3   5  11      131.08      198.93     33.09 o
   4   5  11        3.40       30.77     27.89 o
   5   5  11       12.19       39.69     35.51 o
  -4   6  11       44.20       67.91     21.80 o
  -3   6  11      212.82      214.32     26.89 o
  -2   6  11       35.00       44.01     13.56 o
  -1   6  11      212.52      222.78     19.97 o
   0   6  11       46.26       77.47     19.76 o
   1   6  11      307.92      284.94     32.33 o
   2   6  11       10.07       19.07     18.99 o
   3   6  11       91.04      166.00     50.78 o
   4   6  11      100.74       75.23     34.96 o
  -5   7  11      231.67      301.41     40.35 o
  -4   7  11       16.53       29.58     23.34 o
  -2   7  11       44.67       65.41     16.48 o
  -1   7  11      365.18      370.57     34.15 o
   0   7  11      358.41      361.33     34.98 o
   1   7  11       40.29       70.20     22.23 o
   2   7  11       90.94       64.59     26.05 o
   3   7  11        0.59       38.49     26.75 o
   4   7  11       10.48       32.72     32.63 o
  -5   8  11       29.32       41.79     39.15 o
  -4   8  11       11.82       66.66     23.68 o
  -2   8  11      307.62      351.71     36.04 o
  -1   8  11      163.19      207.49     29.66 o
   0   8  11      186.72      229.53     55.36 o
   1   8  11       39.40       77.71     25.37 o
   2   8  11       50.42       64.95     27.51 o
   3   8  11       78.96       79.18     32.78 o
  -3   9  11        0.16       48.37     28.77 o
  -2   9  11       71.10       62.79     23.96 o
  -1   9  11       39.70       61.64     25.37 o
   0   9  11        0.55       26.91     21.46 o
   1   9  11       22.16       59.39     27.21 o
   2   9  11       66.53       60.08     31.51 o
   3   9  11       91.94      127.42     38.36 o
  -3  10  11      182.85      159.24     44.10 o
  -2  10  11       15.00       47.48     24.61 o
  -1  10  11       13.77       40.79     24.44 o
   0  10  11        7.44       22.44     23.15 o
   1  10  11       61.06      148.95     74.60 o
   2  10  11       34.37       63.29     34.79 o
  -2  11  11        8.38       42.31     30.77 o
  -1  11  11        0.03       65.67     50.82 o
   0  11  11       20.23       38.09     28.29 o
   1  11  11       36.36       15.14     29.63 o
  -2  12  11      103.33       74.55     41.56 o
  -1  12  11      254.99      248.44     42.59 o
   0  12  11       10.48       65.40     35.29 o
   0 -14  12      113.42       94.58     56.24 o
   1 -14  12        1.27       52.70     64.79 o
   0 -13  12        2.47       52.72     49.46 o
   1 -13  12        8.63       54.28     25.68 o
   2 -13  12        2.51       31.46     27.72 o
   3 -13  12        8.87       33.14     66.56 o
  -1 -12  12        4.68       40.98     43.90 o
   0 -12  12       20.48       37.87     21.32 o
   1 -12  12       57.24       63.39     25.10 o
   2 -12  12       57.76       77.81     28.41 o
   3 -12  12       26.13       44.93     28.33 o
   4 -12  12        2.95       -0.36     31.89 o
  -3 -11  12        5.27      -19.03     38.06 o
  -1 -11  12      136.04      116.77     25.69 o
   1 -11  12       61.61       69.86     24.38 o
   2 -11  12       58.78       84.68     27.95 o
   3 -11  12        1.51       30.49     24.90 o
   4 -11  12       63.73       89.90     35.24 o
  -4 -10  12      182.64      102.72     55.50 o
  -3 -10  12        0.09       16.01     38.40 o
  -2 -10  12      271.08      242.71     45.42 o
  -1 -10  12      102.01      100.70     21.92 o
   0 -10  12       10.01       40.49     32.80 o
   1 -10  12      132.01      156.22     27.71 o
   2 -10  12       50.89       76.75     24.83 o
   3 -10  12        6.94       16.94     23.36 o
   4 -10  12        8.86       -1.29     29.74 o
   5 -10  12        0.00       39.41     38.45 o
  -4  -9  12       47.02      119.27     54.28 o
  -3  -9  12       38.65        9.26     20.89 o
  -2  -9  12       16.10       36.25     15.18 o
  -1  -9  12        1.81       18.31     12.34 o
   1  -9  12      653.18      567.34     63.84 o
   2  -9  12      429.41      451.80     41.97 o
   3  -9  12      601.24      666.30     55.39 o
   4  -9  12      279.88      324.03     52.14 o
   5  -9  12       23.59       64.05     37.52 o
  -5  -8  12       98.65       95.05     56.31 o
  -4  -8  12       62.77       62.08     48.85 o
  -3  -8  12       41.54       32.95     23.14 o
  -2  -8  12       81.24       66.30     17.70 o
  -1  -8  12      515.91      493.30     27.80 o
   0  -8  12       26.24       83.91     26.80 o
   1  -8  12       86.89      134.19     24.27 o
   3  -8  12     3548.01     3209.32    212.26 o
   4  -8  12      994.14      756.69     79.72 o
   5  -8  12      130.23      117.78     38.93 o
  -5  -7  12       33.63      -23.68     47.36 o
  -1  -7  12       11.79       20.38     11.90 o
   0  -7  12       53.48       59.84     13.09 o
   2  -7  12        4.05       23.22     32.29 o
   3  -7  12      199.38      196.89     39.66 o
   4  -7  12        2.32       13.50     26.15 o
   5  -7  12        7.74       12.88     30.46 o
  -5  -6  12       88.84       70.93     58.28 o
  -4  -6  12       68.81       47.71     27.10 o
  -3  -6  12       22.84       41.50     19.06 o
  -2  -6  12      233.65      300.75     23.27 o
  -1  -6  12       60.53       69.72     13.27 o
   0  -6  12      266.14      333.58     21.59 o
   1  -6  12       70.72       79.05     19.04 o
   2  -6  12        2.15       27.35     16.32 o
   3  -6  12       32.54       48.98     29.17 o
   4  -6  12       12.71       40.87     25.81 o
  -5  -5  12       43.82       23.29     25.20 o
  -4  -5  12        3.78        5.79     17.84 o
  -3  -5  12       51.34       58.40     19.89 o
  -2  -5  12      152.87      188.23     18.78 o
  -1  -5  12      346.17      419.06     33.53 o
   0  -5  12      323.67      367.51     28.75 o
   1  -5  12      909.19     1075.80     45.90 o
   2  -5  12      328.32      359.59     71.61 o
   4  -5  12       91.82       80.72     35.42 o
   5  -5  12      195.98      104.04     41.39 o
   6  -5  12        1.22       21.94     34.71 o
  -6  -4  12       15.93       52.43     29.57 o
  -5  -4  12        3.54       54.66     24.19 o
  -4  -4  12       36.42       14.69     31.82 o
  -3  -4  12      337.23      322.38     30.71 o
  -2  -4  12      421.88      454.71     22.47 o
  -1  -4  12      724.52      657.15     24.03 o
   0  -4  12      721.60      800.93     26.95 o
   1  -4  12     2611.95     2794.02     77.88 o
   2  -4  12      270.76      333.90    110.89 o
   3  -4  12        0.00       16.24     17.80 o
   4  -4  12       75.37       40.34     42.57 o
   5  -4  12        0.20       61.13     29.20 o
   6  -4  12       14.24       -7.93     33.57 o
  -6  -3  12      170.02      188.10     39.61 o
  -5  -3  12       72.50      124.22     28.34 o
  -4  -3  12      532.33      489.26     78.57 o
  -3  -3  12        6.04        4.21     14.08 o
  -2  -3  12      110.41      123.63     18.78 o
  -1  -3  12      925.82      865.53     27.17 o
   0  -3  12       17.41       26.60      9.28 o
   1  -3  12     1136.75     1105.57     42.34 o
   2  -3  12        8.17       33.08     18.49 o
   3  -3  12       64.73       43.30     28.26 o
   4  -3  12       91.22       87.42     46.95 o
   5  -3  12        0.16       35.47     26.35 o
   6  -3  12        9.46       35.89     55.43 o
  -6  -2  12        2.57       22.92     27.89 o
  -5  -2  12      155.66      101.57     26.91 o
  -3  -2  12       13.23       20.96     14.49 o
  -2  -2  12      477.80      483.59     65.68 o
  -1  -2  12      316.03      361.36     23.07 o
   0  -2  12        4.12       -1.10     10.31 o
   1  -2  12       79.96      115.26     14.16 o
   2  -2  12      331.05      326.74     18.64 o
   3  -2  12       45.90       76.46     14.33 o
   4  -2  12      271.07      277.05     34.75 o
   5  -2  12       23.86       65.65     27.22 o
   6  -2  12       22.78       -6.24     51.29 o
  -6  -1  12       11.22       66.55     44.78 o
  -5  -1  12       21.20       41.74     22.88 o
  -4  -1  12       12.04       47.03     32.23 o
  -3  -1  12       35.53       42.25     15.87 o
  -2  -1  12      716.38      688.54     33.31 o
  -1  -1  12       50.84       43.89     15.07 o
   0  -1  12      461.19      414.99     18.85 o
   1  -1  12      199.25      230.76     16.00 o
   2  -1  12      121.07      101.70     13.47 o
   3  -1  12       27.85       51.08     16.28 o
   4  -1  12        2.06       44.65     22.26 o
   5  -1  12      169.28      179.39     54.07 o
  -6   0  12       72.36       92.73     30.99 o
  -5   0  12      320.07      304.36     48.27 o
  -4   0  12      117.87      142.96     24.74 o
  -3   0  12        0.08       40.79     18.76 o
  -2   0  12      450.01      477.53     45.29 o
  -1   0  12     2080.25     1983.40     43.27 o
   0   0  12      391.08      370.06     25.78 o
   1   0  12     1416.31     1208.97     31.95 o
   2   0  12      508.92      487.24     22.19 o
   3   0  12      215.48      239.79     21.09 o
   4   0  12      180.86      221.66     31.71 o
   5   0  12        3.76       45.19     44.10 o
   6   0  12       55.51      153.94     66.96 o
  -6   1  12      112.96      136.12     35.39 o
  -5   1  12        4.06       40.01     59.33 o
  -4   1  12       14.20       67.06     28.60 o
  -3   1  12      250.30      254.29     44.74 o
  -2   1  12      174.80      194.40     22.28 o
  -1   1  12     1230.79     1162.02     31.51 o
   0   1  12      181.95      203.04     14.83 o
   1   1  12     3620.80     3298.12     63.29 o
   2   1  12      553.34      522.15     38.76 o
   3   1  12      281.99      331.38     32.95 o
   4   1  12       61.28       94.22     26.49 o
   5   1  12       31.38       56.31     43.01 o
  -6   2  12        9.77       40.24     41.76 o
  -5   2  12       75.37      105.13     47.15 o
  -4   2  12      240.55      272.50     60.08 o
  -3   2  12      292.42      288.82     35.01 o
  -2   2  12      685.61      648.86     24.58 o
  -1   2  12     1075.33      973.34     41.41 o
   0   2  12      422.16      447.18     19.12 o
   1   2  12      427.39      408.09     22.55 o
   2   2  12     1737.57     1570.50     56.40 o
   3   2  12      446.39      404.29     50.65 o
   4   2  12        9.45       50.99     29.41 o
   5   2  12        4.64       64.96     54.34 o
  -6   3  12       13.36       46.03     39.93 o
  -5   3  12      163.26      146.48     41.05 o
  -4   3  12      964.68      901.30     50.95 o
  -3   3  12       66.01      110.89     20.89 o
  -2   3  12       90.89      102.01     20.54 o
  -1   3  12      791.19      725.24     32.25 o
   0   3  12        2.18       11.57      8.26 o
   1   3  12        0.35       11.56     13.64 o
   2   3  12       42.63       39.28     17.69 o
   3   3  12      265.97      308.81     34.42 o
   4   3  12       42.20       80.12     28.42 o
   5   3  12       56.09       75.89     34.56 o
  -6   4  12       45.62       67.36     38.71 o
  -5   4  12      102.93      126.66     29.19 o
  -4   4  12      489.66      540.01     42.89 o
  -3   4  12      607.62      554.86     36.00 o
  -2   4  12      469.88      482.20     30.41 o
  -1   4  12       11.10       27.14     12.19 o
   0   4  12      365.34      365.02     20.18 o
   1   4  12      151.85      188.42     25.13 o
   3   4  12       38.11       78.21     38.74 o
   4   4  12      128.58      135.22     34.13 o
   5   4  12        1.97       56.20     35.93 o
  -6   5  12        0.83       58.73     30.90 o
  -5   5  12        6.96       19.62     21.76 o
  -2   5  12        2.19       28.82     14.78 o
  -1   5  12       22.42       32.68     11.59 o
   0   5  12       72.42       70.79     18.73 o
   1   5  12       81.05       94.61     21.28 o
   2   5  12        2.11        8.31     17.47 o
   3   5  12       79.70       74.83     27.83 o
  -5   6  12       31.15       56.40     33.58 o
  -3   6  12        0.20       44.71     32.60 o
  -2   6  12       27.80       59.41     15.25 o
  -1   6  12       16.14       18.29     15.69 o
   0   6  12      664.42      602.76     45.83 o
   1   6  12      114.10      146.81     28.80 o
   2   6  12        3.27       14.34     19.09 o
   3   6  12       81.80       73.34     27.89 o
   4   6  12       12.73       47.58     31.27 o
  -4   7  12       99.51      120.90     48.34 o
  -2   7  12       89.51      111.97     18.14 o
  -1   7  12        8.08       31.76     17.74 o
   1   7  12      162.70      177.24     29.16 o
   2   7  12       14.34        3.57     20.56 o
   3   7  12       13.35       19.00     27.31 o
   4   7  12       17.36       94.82     37.93 o
  -5   8  12        0.17       30.40     44.30 o
  -2   8  12      302.90      253.58     33.19 o
  -1   8  12       58.18      115.70     25.64 o
   0   8  12      232.13      249.74     33.42 o
   2   8  12       97.27      146.19     34.24 o
   3   8  12       62.09      119.97     36.95 o
  -4   9  12      110.14      121.86     29.93 o
  -3   9  12      348.10      357.69     53.53 o
  -2   9  12       92.18      119.62     28.48 o
  -1   9  12       23.62       32.79     22.31 o
   0   9  12       26.19       41.29     24.19 o
   1   9  12        2.98       64.28     41.73 o
   2   9  12       38.38       38.56     30.12 o
   3   9  12       26.60        8.11     34.80 o
  -3  10  12      185.62      258.16     49.19 o
  -2  10  12      210.13      177.42     33.81 o
  -1  10  12       42.52       69.49     27.40 o
   0  10  12        1.25       28.17     26.28 o
   1  10  12      257.12      204.32     76.12 o
   2  10  12       24.99       42.95     33.53 o
  -3  11  12       36.04       52.45     38.33 o
  -2  11  12        2.23        7.47     32.36 o
  -1  11  12        1.27        8.00     27.37 o
   0  11  12       22.73       -5.69     29.67 o
   1  11  12        0.01       10.72     42.88 o
   0 -14  13       81.84      134.40     61.60 o
   1 -14  13      165.35      173.11     34.63 o
  -1 -13  13       12.05       77.55     52.17 o
   0 -13  13       12.33       44.42     24.33 o
   1 -13  13        0.35       11.93     24.47 o
   2 -13  13        5.77       21.01     28.70 o
   3 -13  13        1.06       -8.89     30.63 o
  -1 -12  13       35.60       45.18     21.84 o
   0 -12  13       63.86       51.41     22.60 o
   1 -12  13        1.33       19.79     35.99 o
   2 -12  13       23.21       33.91     27.82 o
   3 -12  13      110.74       75.09     31.54 o
  -3 -11  13        1.30      -11.74     40.44 o
  -1 -11  13      237.29      196.87     29.27 o
   0 -11  13      120.01      110.78     27.48 o
   1 -11  13       34.03       60.65     35.72 o
   2 -11  13      186.11      216.10     28.28 o
   3 -11  13        5.96        3.12     25.33 o
   4 -11  13       53.54       66.42     33.10 o
  -4 -10  13        9.44       94.98     50.68 o
  -3 -10  13       25.00       34.60     41.93 o
  -2 -10  13       30.37       35.75     19.54 o
  -1 -10  13       86.96       68.27     52.55 o
   0 -10  13       55.68       89.54     21.90 o
   1 -10  13        1.87       22.35     46.41 o
   2 -10  13      216.47      232.05     35.74 o
   3 -10  13       20.95       24.76     25.11 o
   4 -10  13       79.29       65.10     33.68 o
  -4  -9  13       46.34       39.01     51.90 o
  -3  -9  13       14.75       13.94     20.26 o
  -2  -9  13        7.13       24.79     17.08 o
  -1  -9  13       77.56       71.12     20.52 o
   0  -9  13      447.23      425.85     75.61 o
   1  -9  13      168.68      208.96     46.78 o
   2  -9  13      338.38      419.44     71.04 o
   3  -9  13        0.97        2.83     21.23 o
   4  -9  13       82.80      107.33     35.85 o
   5  -9  13      158.56      171.04     45.59 o
  -4  -8  13        0.07      -13.77     27.55 o
  -3  -8  13       78.78       44.11     22.07 o
  -2  -8  13        1.27       -5.08     14.99 o
  -1  -8  13       78.81      105.33     17.97 o
   0  -8  13      456.96      468.34     35.65 o
   1  -8  13       62.50      102.47     21.85 o
   2  -8  13     1118.66      996.62     50.87 o
   4  -8  13      460.11      399.76    104.28 o
   5  -8  13      113.41      107.48     61.03 o
  -5  -7  13       63.66       16.22     50.14 o
  -4  -7  13       25.13       37.75     37.15 o
  -3  -7  13      776.00      643.35     37.97 o
  -2  -7  13     3048.12     2821.86     81.16 o
  -1  -7  13      409.26      384.09     25.55 o
   0  -7  13      138.60      167.15     23.56 o
   1  -7  13      275.13      263.63     29.58 o
   2  -7  13      208.97      230.79     31.75 o
   3  -7  13      599.75      585.85     61.27 o
   4  -7  13       42.82       53.69     29.89 o
   5  -7  13       14.78       31.98     40.81 o
  -5  -6  13       11.26       -3.78     25.06 o
  -4  -6  13       16.85        2.19     20.85 o
  -3  -6  13      111.04      174.05     28.30 o
  -2  -6  13      896.21      723.00     60.42 o
  -1  -6  13        5.79       23.49     11.24 o
   0  -6  13       42.26       46.38     12.62 o
   1  -6  13       21.20       33.58     15.67 o
   2  -6  13      111.46       99.06     23.21 o
   3  -6  13       59.99       71.15     23.88 o
   4  -6  13        0.04       15.73     24.08 o
   5  -6  13        0.04       28.52     64.62 o
  -5  -5  13      157.09      158.65     38.71 o
  -4  -5  13       10.16       51.35     29.75 o
  -3  -5  13       19.24       12.98     23.10 o
  -2  -5  13        0.18       22.85     15.05 o
  -1  -5  13       42.00       54.10     12.64 o
   0  -5  13      330.02      383.61     20.56 o
   1  -5  13        0.26        7.58     13.15 o
   2  -5  13       24.11       64.93     19.61 o
   3  -5  13      181.44      149.63     53.46 o
   4  -5  13       30.88       28.19     23.97 o
   5  -5  13       12.12       29.87     29.82 o
  -5  -4  13      206.84      202.91     35.13 o
  -4  -4  13        0.58       17.08     19.48 o
  -3  -4  13       40.67       44.56     16.83 o
  -2  -4  13      279.74      286.84     27.34 o
  -1  -4  13      308.07      364.59     21.95 o
   0  -4  13      438.64      503.93     21.91 o
   1  -4  13      176.63      191.59     15.91 o
   2  -4  13      247.60      217.27     32.16 o
   3  -4  13       38.35       42.94     21.07 o
   4  -4  13        1.87       24.06     22.58 o
   5  -4  13      107.08      150.97     35.38 o
   6  -4  13        0.55       71.61     49.26 o
  -6  -3  13        2.74       66.17     47.70 o
  -5  -3  13        2.39       42.34     22.10 o
  -4  -3  13      412.63      364.06     37.64 o
  -3  -3  13       50.35       58.07     17.96 o
  -2  -3  13      531.75      485.15     71.92 o
  -1  -3  13       95.56      121.10     14.58 o
   0  -3  13      239.67      299.95     21.33 o
   1  -3  13      820.90      727.33     24.55 o
   2  -3  13       52.50       64.64     12.63 o
   3  -3  13        4.21       44.71     26.66 o
   4  -3  13      104.38       55.88     28.09 o
   5  -3  13        1.21       27.41     26.06 o
   6  -3  13       39.24       82.16     53.60 o
  -6  -2  13       19.38       77.08     31.24 o
  -5  -2  13       77.22       77.19     25.45 o
  -4  -2  13      327.80      332.01     36.32 o
  -3  -2  13      108.78      125.51     35.25 o
  -2  -2  13     1205.32     1104.40     64.52 o
  -1  -2  13        3.33       16.04      9.02 o
   0  -2  13        1.36        5.90      7.96 o
   1  -2  13       16.51       23.36      8.53 o
   2  -2  13        0.05       15.63      9.65 o
   3  -2  13        0.50       32.92     33.72 o
   4  -2  13       65.31      145.11     57.16 o
   5  -2  13       22.20       73.21     42.27 o
   6  -2  13       43.35       94.92     52.65 o
  -6  -1  13       31.35       43.68     29.22 o
  -5  -1  13       83.04       92.87     39.01 o
  -4  -1  13       48.81       68.81     19.39 o
  -3  -1  13      172.49      184.60     26.87 o
  -2  -1  13      244.77      239.83     24.08 o
  -1  -1  13      345.40      430.14     25.38 o
   0  -1  13      151.14      184.35     14.78 o
   1  -1  13      237.19      276.92     18.06 o
   2  -1  13      218.13      259.07     19.22 o
   3  -1  13       20.07       52.13     14.34 o
   4  -1  13       72.25       82.11     25.18 o
   5  -1  13       30.93       75.51     46.54 o
  -6   0  13       33.61       61.18     34.09 o
  -5   0  13       46.23       94.45     41.66 o
  -4   0  13      393.18      370.19     53.73 o
  -3   0  13        0.04       25.23     14.24 o
  -2   0  13      526.11      549.70     34.33 o
  -1   0  13      344.42      321.98     16.81 o
   0   0  13      224.55      284.91     18.37 o
   1   0  13       40.27       62.50     11.13 o
   2   0  13      290.45      346.03     34.65 o
   3   0  13      469.95      432.13     26.72 o
   4   0  13      122.73      153.81     29.23 o
   5   0  13      190.53      187.26     57.94 o
  -6   1  13        4.12       46.19     27.04 o
  -5   1  13        0.13       44.67     51.63 o
  -3   1  13       26.31       55.43     16.63 o
  -2   1  13       39.92       58.86     16.24 o
  -1   1  13      583.33      599.29     22.65 o
   0   1  13       76.61       97.56     12.20 o
   1   1  13      842.14      774.16     27.53 o
   2   1  13       72.85      101.41     14.06 o
   3   1  13      138.20      135.78     24.86 o
   4   1  13        4.88       39.75     25.61 o
   5   1  13        5.85       68.80     47.63 o
  -6   2  13      371.69      380.32     47.52 o
  -5   2  13       95.11      182.19     51.43 o
  -4   2  13        4.19       27.32     19.85 o
  -3   2  13       17.04       44.74     15.94 o
  -2   2  13      482.34      473.43     36.67 o
  -1   2  13      608.08      502.34     21.62 o
   0   2  13      915.50      916.47     28.55 o
   1   2  13        5.17       14.02      8.67 o
   2   2  13       36.69       73.14     18.89 o
   3   2  13       89.60      108.09     25.82 o
   4   2  13        0.39       43.60     25.48 o
   5   2  13        2.74       51.98     31.24 o
  -6   3  13        0.41       43.11     29.75 o
  -5   3  13       24.61       50.11     24.40 o
  -4   3  13      285.26      387.65     38.79 o
  -3   3  13      109.83       92.00     27.24 o
  -2   3  13      658.92      630.09     33.33 o
  -1   3  13      142.12      167.58     24.72 o
   0   3  13      100.67      117.84     13.44 o
   1   3  13      115.54      106.18     21.33 o
   3   3  13      186.84      202.97     31.53 o
   4   3  13      187.25      202.31     35.86 o
   5   3  13        0.00       -8.53     33.35 o
  -6   4  13        9.20       58.91     36.91 o
  -5   4  13       51.61       76.30     25.52 o
  -4   4  13      130.05      178.71     28.88 o
  -3   4  13      198.91      244.60     27.94 o
  -2   4  13       43.03       56.65     13.87 o
  -1   4  13       28.54       42.81     12.36 o
   0   4  13       54.77       42.95     17.53 o
   1   4  13      321.83      331.03     32.12 o
   2   4  13      209.82      207.94     29.69 o
   3   4  13      826.60      657.66     46.46 o
   4   4  13      114.95      118.69     33.52 o
   5   4  13       19.10       53.48     37.11 o
  -5   5  13      374.74      395.69     68.02 o
  -4   5  13      160.93      208.69     35.96 o
  -3   5  13     1555.33     1325.70     53.72 o
  -2   5  13       14.34       33.08     14.05 o
  -1   5  13      216.50      248.54     20.93 o
   0   5  13        0.50       21.54     15.78 o
   1   5  13       62.09       74.44     21.92 o
   2   5  13       44.33       54.06     22.51 o
   3   5  13       64.33       81.15     30.97 o
   4   5  13        8.37       52.89     31.44 o
  -5   6  13       17.00       96.01     54.89 o
  -2   6  13       19.45       23.01     13.73 o
  -1   6  13      191.99      237.03     28.12 o
   0   6  13       71.19       93.53     22.69 o
   1   6  13        0.01       10.70     18.06 o
   2   6  13      145.61      116.17     29.22 o
   3   6  13       42.50      115.23     41.35 o
   4   6  13       10.04       73.96     36.55 o
  -5   7  13      118.59      141.38     32.50 o
  -4   7  13       25.44       83.46     30.53 o
  -3   7  13       44.99       98.49     22.20 o
  -2   7  13       45.91       51.20     21.09 o
  -1   7  13        1.30       17.44     16.94 o
   0   7  13       59.15       94.13     23.49 o
   1   7  13      227.62      195.22     31.75 o
   2   7  13        0.13       10.69     23.68 o
   3   7  13        5.95       11.50     28.33 o
   4   7  13        8.69       40.55     42.95 o
  -4   8  13       15.44       88.51     47.42 o
  -3   8  13        7.45       48.04     30.06 o
  -2   8  13       19.35       44.86     22.05 o
  -1   8  13      173.69      185.84     33.45 o
   0   8  13       24.42       36.29     25.54 o
   1   8  13      198.83      156.80     32.76 o
   2   8  13        9.04       32.95     32.46 o
   3   8  13       19.08       23.22     32.06 o
  -4   9  13        1.32       52.07     42.03 o
  -3   9  13        1.02       49.93     34.33 o
  -2   9  13        1.39       54.48     29.89 o
  -1   9  13       17.65        4.92     23.80 o
   0   9  13       26.11       30.53     24.95 o
   1   9  13        1.04       30.98     26.26 o
   2   9  13        7.91       23.17     30.07 o
  -3  10  13       16.02       64.39     35.28 o
  -2  10  13       13.86       33.16     28.57 o
  -1  10  13        3.11       23.71     27.50 o
   0  10  13      108.66      105.94     34.45 o
   1  10  13       13.16       15.76     29.40 o
   2  10  13      189.85      137.24     40.73 o
  -2  11  13       24.40       63.38     33.01 o
  -1  11  13        9.77       -8.85     37.69 o
   0  11  13       95.11       38.87     32.72 o
   1 -14  14       21.22       60.29     31.29 o
  -1 -13  14       47.93      108.08     50.82 o
   0 -13  14        5.56       23.84     41.08 o
   1 -13  14        8.85       14.22     28.53 o
   2 -13  14       34.42       85.54     30.65 o
  -1 -12  14       14.67       30.81     51.29 o
   0 -12  14       48.33       66.39     24.54 o
   1 -12  14       18.26       25.45     52.61 o
   2 -12  14        5.95       42.32     26.21 o
   3 -12  14       35.28       65.09     36.37 o
  -3 -11  14        3.08       67.85     48.71 o
  -2 -11  14      186.97      158.22     35.89 o
  -1 -11  14      568.92      363.21     69.00 o
   0 -11  14       15.59       14.54     17.37 o
   1 -11  14       44.37       73.48     21.85 o
   2 -11  14       40.86       79.14     26.02 o
   3 -11  14       15.55       37.33     28.89 o
   4 -11  14        6.14       26.33     30.49 o
  -4 -10  14        1.14        7.40     48.99 o
  -3 -10  14      156.36      212.16     55.43 o
  -2 -10  14       25.58       10.08     18.33 o
  -1 -10  14       36.59       63.04     19.53 o
   0 -10  14       97.09      118.37     23.93 o
   1 -10  14       27.70       37.76     30.63 o
   2 -10  14      481.57      412.10    131.69 o
   3 -10  14      165.11      222.24     38.95 o
   4 -10  14       31.15       18.67     32.94 o
  -4  -9  14       14.68      -20.42     47.76 o
  -3  -9  14        9.53      -13.69     27.38 o
  -2  -9  14       35.17       18.68     18.71 o
  -1  -9  14      142.64      108.72     21.81 o
   0  -9  14      675.60      706.65     39.97 o
   1  -9  14       36.07       62.74     38.50 o
   2  -9  14      410.36      414.20    115.07 o
   3  -9  14       69.45      100.22     49.90 o
   4  -9  14        5.29       11.65     34.31 o
   5  -9  14      244.72      175.77     46.19 o
  -4  -8  14       12.20       24.45     36.74 o
  -3  -8  14       66.15       39.45     23.30 o
  -2  -8  14        5.70       16.80     15.84 o
  -1  -8  14      107.00       83.33     16.70 o
   0  -8  14       99.68      128.59     26.73 o
   1  -8  14       24.47       69.58     19.49 o
   2  -8  14      307.56      394.58    106.42 o
   4  -8  14       54.61       80.98     33.84 o
   5  -8  14        1.66        3.13     33.82 o
  -5  -7  14       88.21       89.64     36.51 o
  -4  -7  14       34.58      -11.77     24.24 o
  -1  -7  14       15.35       19.54     12.74 o
   0  -7  14       12.61       32.15     25.61 o
   1  -7  14      454.30      418.15     62.38 o
   2  -7  14        3.50       48.70     26.09 o
   3  -7  14      130.25      168.86     30.51 o
   4  -7  14      338.45      216.48     68.90 o
   5  -7  14       27.93       58.34     36.85 o
  -5  -6  14      185.62      161.20     44.00 o
  -4  -6  14        3.08       29.49     23.42 o
  -3  -6  14      602.33      626.92     42.84 o
  -2  -6  14      944.50      831.43     40.71 o
  -1  -6  14        0.05       -6.88     13.76 o
   0  -6  14      219.20      230.66     33.94 o
   1  -6  14       18.65       35.61     17.94 o
   2  -6  14        0.84        8.19     17.46 o
   3  -6  14       11.46       91.37     36.67 o
   4  -6  14       35.62       37.17     29.66 o
   5  -6  14       36.75       32.46     32.36 o
  -5  -5  14      179.14      171.22     35.54 o
  -4  -5  14       12.09        9.22     19.41 o
  -3  -5  14      146.93      161.79     27.46 o
  -2  -5  14      226.64      241.28     27.91 o
  -1  -5  14      298.41      358.00     23.12 o
   0  -5  14      691.98      774.36     28.13 o
   1  -5  14       12.59       11.46     25.65 o
   2  -5  14      346.41      307.83     32.32 o
   3  -5  14      118.86       97.08     27.31 o
   4  -5  14      204.20      123.86     96.04 o
   5  -5  14        0.25        4.97     27.87 o
  -5  -4  14       13.28       31.93     24.60 o
  -4  -4  14        1.32        1.12     19.18 o
  -3  -4  14       53.67       63.42     19.09 o
  -2  -4  14       85.15       94.16     29.11 o
  -1  -4  14        3.81       18.13     18.58 o
   0  -4  14      852.25      953.39     31.19 o
   1  -4  14      816.52      897.86     40.40 o
   2  -4  14       94.95      155.14     24.54 o
   3  -4  14        1.71       16.54     17.29 o
   4  -4  14       89.15       77.37     26.67 o
   5  -4  14        6.57       19.75     28.75 o
  -6  -3  14       22.56       17.11     29.46 o
  -5  -3  14      316.53      259.01     37.92 o
  -4  -3  14      271.07      260.48     34.57 o
  -3  -3  14        0.93       12.47     14.71 o
  -2  -3  14        9.25       23.98     12.93 o
  -1  -3  14      979.74      986.23     40.81 o
   0  -3  14      317.90      311.07     18.46 o
   1  -3  14       14.46       37.01     14.38 o
   2  -3  14      257.75      283.95    100.68 o
   3  -3  14       54.61       95.29     61.43 o
   4  -3  14       52.08       55.36     82.20 o
   5  -3  14       10.51       30.48     28.13 o
  -6  -2  14       74.29       72.93     32.99 o
  -5  -2  14      236.98      226.98     36.10 o
  -4  -2  14      192.95      186.13     30.30 o
  -3  -2  14      126.42      147.50     23.74 o
  -2  -2  14      356.19      362.24     28.63 o
  -1  -2  14       59.38       55.49     19.11 o
   0  -2  14       61.80       79.80     10.54 o
   1  -2  14       31.63       50.43     10.96 o
   2  -2  14       13.39       35.34     11.33 o
   5  -2  14        9.88       59.16     40.17 o
  -6  -1  14       10.72       38.74     30.07 o
  -5  -1  14        5.30       41.78     22.93 o
  -4  -1  14       13.65       40.72     24.73 o
  -3  -1  14      282.98      295.60     30.30 o
  -2  -1  14      220.93      273.38     27.14 o
  -1  -1  14      119.66      150.15     18.72 o
   0  -1  14       37.60       42.76     10.07 o
   1  -1  14      666.28      614.21     26.34 o
   2  -1  14       66.34       68.94     12.96 o
   3  -1  14      258.98      289.21     23.51 o
   4  -1  14      127.86      176.33     49.32 o
   5  -1  14       69.04      152.11     55.70 o
  -6   0  14       19.84       36.37     28.21 o
  -5   0  14       49.01       76.96     27.14 o
  -4   0  14      387.71      415.97     63.64 o
  -3   0  14      314.04      302.13     30.93 o
  -2   0  14     1203.68     1131.86     59.03 o
  -1   0  14      318.81      358.43     20.87 o
   0   0  14       93.40      125.25     13.53 o
   1   0  14      561.61      555.75     22.59 o
   2   0  14      221.57      254.20     19.95 o
   3   0  14      130.43      149.37     19.26 o
   4   0  14       16.04       36.77     36.70 o
   5   0  14       21.28       85.42     49.80 o
  -6   1  14       11.86       18.13     58.21 o
  -5   1  14        7.85       43.57     43.56 o
  -4   1  14       64.16       96.60     23.85 o
  -3   1  14      153.03      120.22     22.08 o
  -2   1  14      501.87      514.06     29.93 o
  -1   1  14        9.19       29.74     10.01 o
   0   1  14      493.58      460.59     23.93 o
   1   1  14       36.83       51.14     10.99 o
   2   1  14        9.13       20.43     11.32 o
   3   1  14        1.21       16.69     18.15 o
   4   1  14      137.25      111.74     29.07 o
   5   1  14       21.12       89.22     52.78 o
  -6   2  14        6.38       60.92     39.42 o
  -5   2  14      135.52      191.33     48.37 o
  -4   2  14       96.48      117.06     24.11 o
  -3   2  14        2.99       17.76     15.13 o
  -2   2  14      135.09      175.36     23.19 o
  -1   2  14        0.31       -0.62      9.73 o
   0   2  14     1815.62     1621.39     34.98 o
   1   2  14       51.32       61.34     11.20 o
   2   2  14      969.91      823.09     41.08 o
   4   2  14      134.22      181.85     33.89 o
   5   2  14       11.83       47.36     51.50 o
  -6   3  14       51.82       80.82     32.78 o
  -5   3  14       16.28       69.26     26.79 o
  -4   3  14      228.68      259.34     32.79 o
  -3   3  14      835.54      809.93     54.38 o
  -1   3  14      146.53      159.53     16.75 o
   0   3  14        2.31        6.72      9.85 o
   1   3  14       12.96       21.59     14.82 o
   3   3  14      221.74      249.80     33.52 o
   4   3  14       53.72       53.21     51.22 o
  -5   4  14        3.08       41.43     25.26 o
  -4   4  14      674.80      710.79     50.11 o
  -3   4  14     1197.80     1010.60     71.20 o
  -2   4  14      347.61      389.05     32.03 o
  -1   4  14      157.83      198.78     19.21 o
   0   4  14       23.77       36.79     17.99 o
   1   4  14      124.93      144.11     24.90 o
   2   4  14      302.51      293.50     39.01 o
   4   4  14      183.95      147.89     36.93 o
  -5   5  14        0.09       64.33     45.19 o
  -3   5  14      377.57      448.95     37.11 o
  -2   5  14      178.51      222.60     26.03 o
  -1   5  14       64.83       67.04     14.22 o
   0   5  14       34.54       63.69     20.56 o
   1   5  14        9.36       -8.12     16.25 o
   2   5  14       28.10       11.86     19.63 o
   3   5  14       19.83       58.86     32.87 o
   4   5  14       10.09       13.87     30.16 o
  -5   6  14       63.71       99.74     29.55 o
  -4   6  14        9.30       55.64     28.33 o
  -3   6  14       23.97       65.91     18.49 o
  -2   6  14      136.04      126.25     22.90 o
  -1   6  14      485.45      460.46     38.22 o
   0   6  14      494.62      483.84     40.05 o
   1   6  14      354.79      376.45     50.72 o
   2   6  14       44.18       52.69     24.70 o
   3   6  14        1.09       54.79     31.96 o
   4   6  14       45.78       83.65     37.69 o
  -5   7  14      134.98      220.51     38.02 o
  -4   7  14       40.05       78.89     25.97 o
  -3   7  14        1.00       43.89     19.45 o
  -2   7  14      333.50      288.03     50.78 o
  -1   7  14      111.07      129.96     26.20 o
   0   7  14      537.56      541.41     44.78 o
   1   7  14       39.19       73.52     25.60 o
   2   7  14        2.88       -1.43     23.83 o
   3   7  14       19.62       35.43     52.28 o
  -4   8  14       53.85      103.63     36.26 o
  -3   8  14       86.95       82.16     32.97 o
  -2   8  14       53.25       64.39     30.60 o
  -1   8  14      140.35      141.91     28.85 o
   0   8  14      705.38      623.76     54.24 o
   1   8  14        0.23       20.38     23.79 o
   2   8  14        0.56       22.47     27.55 o
   3   8  14        1.34       14.81     33.22 o
  -4   9  14        0.30       80.47     39.62 o
  -3   9  14       74.15      100.82     37.93 o
  -2   9  14      201.27      223.89     47.70 o
  -1   9  14       63.49       76.25     27.55 o
   0   9  14       14.02       13.82     24.38 o
   1   9  14      114.43      105.15     34.33 o
   2   9  14        0.00       -3.19     28.22 o
  -3  10  14      154.59      214.46     51.09 o
  -2  10  14       26.92       27.48     37.99 o
  -1  10  14       95.14       87.05     30.64 o
   0  10  14       15.17       20.54     28.12 o
   1  10  14        6.79       46.91     30.54 o
  -2  11  14       11.65       22.66     43.69 o
  -1  11  14       15.67       60.99     32.29 o
   0  11  14       15.12       49.70     34.90 o
  -1 -13  15        5.53       69.14     51.09 o
   0 -13  15        0.15       54.32     32.06 o
   1 -13  15        9.91       70.44     27.45 o
   2 -13  15        6.42       34.23     43.32 o
  -1 -12  15       16.46       66.72     24.19 o
   0 -12  15       29.16       19.31     36.84 o
   1 -12  15       28.24       24.71     31.65 o
   2 -12  15        0.42       58.47     50.65 o
   3 -12  15        0.78       30.67     29.49 o
  -3 -11  15       11.64      -19.85     39.69 o
  -2 -11  15       28.19       41.25     26.53 o
  -1 -11  15       80.21      105.48     23.43 o
   0 -11  15       16.12       30.03     23.07 o
   1 -11  15       44.52       38.35     24.29 o
   2 -11  15       21.90       69.55     24.99 o
   3 -11  15        1.90       66.24     29.96 o
   4 -11  15        7.69        4.05     31.39 o
  -3 -10  15       42.31       30.54     23.41 o
  -2 -10  15        4.60       -8.35     21.37 o
  -1 -10  15        2.99       32.46     20.25 o
   0 -10  15      335.24      305.60     34.79 o
   1 -10  15       32.24       51.51     26.63 o
   2 -10  15        0.83       20.77     21.95 o
   3 -10  15        0.77       33.17     26.04 o
   4 -10  15        8.27       67.02     34.98 o
  -4  -9  15        9.96      -23.41     46.81 o
  -3  -9  15        4.50       16.02     44.03 o
  -2  -9  15       11.83       -7.69     15.39 o
  -1  -9  15       40.27       40.15     17.11 o
   0  -9  15      373.71      368.43     87.18 o
   1  -9  15       10.09       40.38     19.81 o
   2  -9  15        0.02       43.63     22.46 o
   3  -9  15       54.48      194.55     86.27 o
   4  -9  15      160.02      182.50     43.89 o
  -4  -8  15      113.90      149.28     34.14 o
  -3  -8  15      195.79      212.14     34.61 o
  -2  -8  15        0.05      -12.36     24.73 o
  -1  -8  15      883.56      720.07     31.32 o
   0  -8  15      437.54      506.60     91.05 o
   2  -8  15      487.35      520.74    151.81 o
   3  -8  15       74.45      134.58     31.01 o
   4  -8  15      256.57      202.17     48.71 o
   5  -8  15        5.08       -5.58     34.25 o
  -5  -7  15        6.01       43.89     32.55 o
  -4  -7  15       11.61        1.99     33.65 o
  -3  -7  15     1039.41      868.70     72.87 o
  -2  -7  15      295.82      293.44     32.47 o
  -1  -7  15       71.64       83.10     29.00 o
   0  -7  15       16.98       18.02     13.12 o
   1  -7  15       57.10       98.31     37.25 o
   2  -7  15      411.97      417.05     41.06 o
   3  -7  15       66.99      141.16     30.78 o
   4  -7  15      600.99      388.19    146.28 o
   5  -7  15       69.91       51.36     36.85 o
  -5  -6  15        4.34       33.45     28.87 o
  -4  -6  15       12.79       23.81     29.14 o
  -3  -6  15     1137.71      941.47     56.21 o
  -2  -6  15      432.74      455.89     36.95 o
  -1  -6  15       31.65       27.23     12.58 o
   0  -6  15        2.25        9.34     11.16 o
   1  -6  15        0.34       25.47     15.73 o
   2  -6  15      593.81      553.28     39.89 o
   3  -6  15       29.06       55.00     44.10 o
   4  -6  15        1.09       18.54     27.18 o
   5  -6  15      119.12       82.58     37.32 o
  -5  -5  15       95.71       70.75     30.41 o
  -4  -5  15       22.59       21.85     42.95 o
  -3  -5  15       10.07       -4.32     18.65 o
  -2  -5  15       38.55       40.66     17.42 o
  -1  -5  15       45.01       60.86     14.30 o
   0  -5  15      218.43      239.46     20.38 o
   1  -5  15      360.22      341.08     46.85 o
   2  -5  15      270.80      277.01     30.77 o
   3  -5  15      226.98      223.14     43.93 o
   4  -5  15        0.05       28.91     25.09 o
  -5  -4  15       11.25       66.14     29.37 o
  -4  -4  15       39.28       35.87     35.31 o
  -3  -4  15        6.46       12.66     16.38 o
  -2  -4  15       56.84       56.79     16.25 o
  -1  -4  15     1053.99      960.69     31.45 o
   0  -4  15      396.93      425.48     22.04 o
   1  -4  15       70.50      101.59     19.77 o
   2  -4  15       57.72       55.41     18.00 o
   4  -4  15      418.91      247.08    162.87 o
   5  -4  15       43.92       23.26     29.59 o
  -5  -3  15      102.06      111.51     31.67 o
  -4  -3  15      209.91      228.77     33.46 o
  -3  -3  15       12.57       21.35     15.33 o
  -2  -3  15       75.87      120.16     20.95 o
  -1  -3  15      725.60      710.60     32.30 o
   0  -3  15        6.72       26.89     12.17 o
   1  -3  15      481.44      475.41     22.23 o
   2  -3  15      715.54      699.02     46.14 o
   3  -3  15       27.80       53.30     21.03 o
   4  -3  15        1.91       -6.28     30.09 o
   5  -3  15        4.70       54.19     30.55 o
  -6  -2  15        5.29       35.64     28.75 o
  -5  -2  15      908.96      766.35     51.98 o
  -4  -2  15       19.19       26.17     19.44 o
  -3  -2  15      445.22      419.02     35.10 o
  -2  -2  15       22.07       25.70     13.33 o
  -1  -2  15       15.33       17.83     12.73 o
   0  -2  15      254.51      292.30     19.95 o
   1  -2  15      237.48      269.99     19.12 o
   2  -2  15      125.50      151.31     16.78 o
   3  -2  15        5.89        5.05     17.64 o
   4  -2  15       19.74       88.86     30.97 o
   5  -2  15       51.71       33.11     40.44 o
  -6  -1  15       21.26       54.18     61.27 o
  -5  -1  15      125.90      124.36     52.21 o
  -4  -1  15       18.56       46.69     40.30 o
  -3  -1  15      526.14      556.84     84.54 o
  -2  -1  15       13.75       27.95     13.02 o
  -1  -1  15      624.67      644.29     30.36 o
   0  -1  15      165.38      178.44     20.33 o
   1  -1  15       94.56      110.52     14.08 o
   2  -1  15      245.22      278.42     20.63 o
   3  -1  15        2.76       37.42     14.75 o
   4  -1  15        4.51       69.34     42.27 o
   5  -1  15      167.54      236.51     66.83 o
  -6   0  15        1.96       39.35     28.30 o
  -5   0  15      106.25      148.87     29.98 o
  -4   0  15      445.99      455.25     40.82 o
  -3   0  15        0.25       20.06     15.58 o
  -2   0  15      109.12       77.43     16.49 o
  -1   0  15        7.77        1.83      8.71 o
   0   0  15       41.73       62.27     13.09 o
   1   0  15      177.65      211.18     22.41 o
   2   0  15      374.25      379.28     22.54 o
   3   0  15      137.36      135.40     25.22 o
   4   0  15      140.22      217.52     55.84 o
   5   0  15       42.33      102.18     49.53 o
  -6   1  15       39.02       83.90     35.55 o
  -5   1  15        1.97       44.46     23.29 o
  -4   1  15      413.18      439.87     50.41 o
  -3   1  15      208.49      165.08     24.30 o
  -2   1  15      310.95      381.24     30.67 o
  -1   1  15      398.15      379.04     30.60 o
   0   1  15      471.33      469.34     23.16 o
   1   1  15        5.03       10.99      9.65 o
   3   1  15       55.18       67.09     23.43 o
   4   1  15        0.30       34.54     38.30 o
   5   1  15        6.25      109.57     53.73 o
  -6   2  15      102.91      131.88     34.41 o
  -5   2  15        8.29       57.50     24.68 o
  -4   2  15      120.96      180.75     29.08 o
  -3   2  15       60.33       70.17     18.41 o
  -2   2  15      193.23      203.68     25.35 o
  -1   2  15      167.84      215.09     18.49 o
   0   2  15       10.10       27.12     10.64 o
   1   2  15      447.29      371.04     26.75 o
   2   2  15      210.42      212.03     28.40 o
   3   2  15        9.86       33.77     23.02 o
   4   2  15       43.26       57.14     39.11 o
   5   2  15       54.52       60.11     51.02 o
  -5   3  15        6.46       30.42     24.03 o
  -4   3  15        2.02       43.86     19.74 o
  -3   3  15        8.74       39.23     36.26 o
  -2   3  15      184.67      241.23     30.84 o
  -1   3  15        3.21        4.68     10.41 o
   0   3  15       22.98       21.77      8.29 o
   1   3  15       22.05       49.75     18.36 o
   2   3  15       10.91       34.76     19.44 o
   3   3  15      266.74      270.46     52.55 o
   4   3  15       90.10       60.82     32.63 o
   5   3  15        7.78       39.66     35.76 o
  -5   4  15      143.91      143.03     32.50 o
  -4   4  15      447.98      423.84     41.21 o
  -3   4  15      126.33      186.21     41.08 o
  -2   4  15      152.74      185.13     38.27 o
  -1   4  15      181.14      211.57     19.99 o
   0   4  15      126.30      139.31     24.35 o
   1   4  15        0.30       23.28     16.92 o
   3   4  15       16.00       20.42     23.97 o
   4   4  15      151.21      190.00     38.40 o
  -5   5  15        1.97       41.87     49.09 o
  -4   5  15      835.69      744.99     52.78 o
  -3   5  15      141.74      169.81     26.46 o
  -2   5  15      394.55      358.38     59.33 o
  -1   5  15       20.80       41.16     22.76 o
   0   5  15       49.00       58.41     20.00 o
   1   5  15       26.55       46.08     50.10 o
   2   5  15       29.04       38.76     22.47 o
   3   5  15      180.90      198.93     37.82 o
   4   5  15        5.19       50.37     33.36 o
  -5   6  15        0.00       47.34     27.44 o
  -4   6  15        9.79       46.87     22.04 o
  -3   6  15        0.71       42.07     19.38 o
  -2   6  15      462.23      489.10     82.94 o
  -1   6  15       62.97       77.07     21.82 o
   0   6  15        0.05       23.64     20.28 o
   1   6  15        1.94       23.31     20.32 o
   2   6  15        6.81        5.50     23.23 o
   3   6  15        3.28       51.52     28.73 o
   4   6  15        0.58       24.68     35.08 o
  -4   7  15      112.99      161.90     29.17 o
  -3   7  15        9.46       44.74     21.30 o
  -2   7  15      177.70      148.18     37.52 o
  -1   7  15        3.55       38.44     21.08 o
   0   7  15       12.41       31.95     21.75 o
   1   7  15       44.84      103.20     29.14 o
   2   7  15        7.63       11.92     25.30 o
   3   7  15        3.58       53.30     32.80 o
  -3   8  15       13.97       55.63     32.84 o
  -2   8  15      104.17      142.95     39.49 o
  -1   8  15      340.48      319.24     37.78 o
   0   8  15       65.29       52.45     44.10 o
   1   8  15       20.72       25.47     25.68 o
   2   8  15        0.57       54.58     30.54 o
   3   8  15       35.01       53.65     37.66 o
  -3   9  15        1.71       63.10     38.33 o
  -2   9  15        6.37       55.77     36.43 o
   0   9  15      109.46       90.36     30.58 o
   1   9  15      111.83       94.03     40.81 o
   2   9  15       58.30       18.84     31.11 o
  -3  10  15        4.36       42.13     38.67 o
  -2  10  15       54.47       84.33     42.68 o
  -1  10  15        0.22       55.36     31.30 o
   0  10  15       43.13       36.91     31.99 o
   1  10  15       61.48       57.48     34.87 o
  -1 -13  16       31.39       66.49     50.48 o
   0 -13  16       10.44       55.44     25.40 o
   1 -13  16       33.36       28.22     31.68 o
   2 -13  16       13.86       86.43     33.95 o
  -1 -12  16       47.48       46.31     54.01 o
   0 -12  16        7.33       25.89     21.54 o
   1 -12  16       14.93       48.69     27.42 o
   2 -12  16        0.09       34.90     55.63 o
   3 -12  16       27.71       10.82     78.84 o
  -2 -11  16       27.48       15.81     27.55 o
  -1 -11  16       21.56       61.86     54.55 o
   0 -11  16        3.06       30.88     19.01 o
   1 -11  16       44.79       61.63     50.41 o
   2 -11  16        3.10       31.18     46.37 o
   3 -11  16       44.52       55.32     30.74 o
   4 -11  16       11.46       49.38     34.63 o
  -3 -10  16       98.75      121.48     30.81 o
  -2 -10  16       15.41       -7.12     21.24 o
  -1 -10  16       26.64       47.65     19.88 o
   0 -10  16      377.59      328.28     36.85 o
   1 -10  16      619.97      450.61     54.82 o
   2 -10  16      265.33      212.68     79.18 o
   3 -10  16      202.99      216.76     65.23 o
   4 -10  16       19.39        6.84     34.93 o
  -4  -9  16        4.82      -12.93     25.85 o
  -3  -9  16        2.22       -1.57     22.54 o
  -2  -9  16       12.48       -0.97     16.43 o
  -1  -9  16       58.24       72.41     27.92 o
   1  -9  16       20.73       44.80     51.46 o
   2  -9  16      170.02      208.12     47.25 o
   3  -9  16       43.06       62.32     32.09 o
   4  -9  16       25.65       36.23     34.40 o
  -4  -8  16       24.19       56.97     28.94 o
  -3  -8  16      449.51      435.80     42.82 o
  -2  -8  16      116.31       91.67     32.23 o
  -1  -8  16      101.66      108.73     21.30 o
   0  -8  16      401.01      367.19     57.81 o
   1  -8  16        0.17       40.06     42.03 o
   2  -8  16       94.25      106.45     52.00 o
   4  -8  16      240.07      217.01     63.40 o
   5  -8  16       82.74       77.53     39.30 o
  -5  -7  16        0.35       18.22     31.86 o
  -4  -7  16       35.63       37.84     28.84 o
  -3  -7  16       64.56       93.75     27.94 o
  -2  -7  16      500.35      504.88     40.62 o
  -1  -7  16      375.87      430.29     36.36 o
   0  -7  16        0.30       28.07     17.06 o
   1  -7  16      446.90      498.48    117.03 o
   2  -7  16      483.64      451.07     58.21 o
   3  -7  16       46.56      112.39     30.22 o
   4  -7  16      531.65      345.78    120.33 o
   5  -7  16      182.46       72.72     75.04 o
  -5  -6  16       69.99      100.74     34.74 o
  -4  -6  16        4.51        7.97     24.55 o
  -3  -6  16       84.52      155.93     31.65 o
  -1  -6  16     1342.41     1129.12     37.19 o
   0  -6  16       20.96       42.00     15.45 o
   1  -6  16       77.97      138.14     24.32 o
   2  -6  16       23.67       51.88     49.39 o
   4  -6  16      536.33      427.77     60.59 o
   5  -6  16       15.51       46.12     34.97 o
  -5  -5  16        2.43       18.42     27.05 o
  -4  -5  16        6.86      -10.20     20.39 o
  -3  -5  16       11.52       10.18     18.36 o
  -2  -5  16      118.50      144.58     25.03 o
  -1  -5  16      648.95      547.58     24.69 o
   0  -5  16        1.98        5.79     11.35 o
   1  -5  16       56.00       66.99     20.08 o
   2  -5  16      158.05      148.46     25.58 o
   3  -5  16       39.43       67.66     22.89 o
   4  -5  16       30.54        7.85     32.40 o
   5  -5  16        1.23       26.76     34.18 o
  -5  -4  16        9.80       33.43     31.85 o
  -4  -4  16       15.82       66.26     24.58 o
  -3  -4  16       69.80       88.97     27.41 o
  -2  -4  16      196.37      179.90     25.56 o
  -1  -4  16       86.48       80.10     14.52 o
   0  -4  16      275.78      322.96     22.98 o
   1  -4  16       30.65       44.00     16.94 o
   2  -4  16      139.20      130.63     24.81 o
   3  -4  16       65.82       93.74     25.01 o
   4  -4  16        2.22       38.11     28.36 o
   5  -4  16        0.16      -12.98     38.71 o
  -5  -3  16       17.04       27.27     24.75 o
  -4  -3  16      125.87      109.53     25.48 o
  -3  -3  16       17.04       19.16     17.04 o
  -2  -3  16       12.61       24.85     16.15 o
  -1  -3  16       71.65       71.46     32.28 o
   0  -3  16      346.95      333.32     38.93 o
   1  -3  16      381.93      363.75     20.36 o
   2  -3  16      351.76      290.32     55.60 o
   3  -3  16       12.41       26.03     20.88 o
   4  -3  16        9.13       50.39     25.07 o
   5  -3  16       61.04       49.87     50.00 o
  -5  -2  16      151.35      191.56     79.75 o
  -4  -2  16       87.52       67.32     23.62 o
  -3  -2  16      126.74      153.51     25.35 o
  -2  -2  16      390.58      346.24     30.02 o
  -1  -2  16      523.11      488.78     57.91 o
   0  -2  16      255.08      249.17     19.06 o
   1  -2  16      100.77      113.98     14.89 o
   2  -2  16      574.31      540.90     24.60 o
   3  -2  16        1.39       23.42     18.08 o
   4  -2  16       42.85      104.64     31.99 o
   5  -2  16       58.52       55.09     44.98 o
  -5  -1  16       23.74       55.42     53.33 o
  -4  -1  16      416.28      322.36     37.66 o
  -3  -1  16       12.09       49.51     35.62 o
  -2  -1  16      340.73      312.46     27.93 o
  -1  -1  16      482.05      462.90     27.04 o
   0  -1  16       83.50      121.78     14.36 o
   1  -1  16       41.64       47.88     12.53 o
   2  -1  16      145.77      193.12     26.84 o
   3  -1  16        4.41       18.57     28.05 o
   4  -1  16      250.55      266.30     59.50 o
   5  -1  16       28.03       90.71     54.75 o
  -6   0  16       40.29       48.03     30.01 o
  -5   0  16       32.57       87.10     36.09 o
  -4   0  16       14.68       38.94     20.93 o
  -3   0  16      155.76      162.02     25.27 o
  -2   0  16      218.45      238.28     24.84 o
  -1   0  16      543.48      519.52     26.75 o
   0   0  16      294.71      300.84     22.61 o
   1   0  16       62.90       51.31     12.48 o
   2   0  16        2.55       11.66     11.88 o
   3   0  16        7.70       -3.57     17.77 o
   4   0  16      119.76       78.63     43.83 o
   5   0  16       23.62      108.35     54.68 o
  -5   1  16       14.59       59.63     25.90 o
  -4   1  16       26.97       64.86     20.95 o
  -3   1  16      113.18      100.53     21.07 o
  -2   1  16        2.17       18.62     17.84 o
  -1   1  16      227.11      248.86     20.13 o
   0   1  16      298.24      343.19     20.72 o
   1   1  16      183.68      223.52     18.73 o
   2   1  16       57.11      122.78     27.58 o
   3   1  16      340.75      336.03     36.56 o
   4   1  16       13.85       64.25     44.24 o
   5   1  16      161.58      154.96     64.39 o
  -5   2  16       22.73       58.52     33.82 o
  -4   2  16        1.47       29.83     18.47 o
  -3   2  16       46.35       77.56     19.61 o
  -2   2  16      184.19      198.46     24.64 o
  -1   2  16        0.72       10.97     11.12 o
   0   2  16       42.87       63.75     17.04 o
   1   2  16      325.37      351.29     32.80 o
   2   2  16        0.01       17.44     17.99 o
   3   2  16       56.63       50.04     24.76 o
   4   2  16       35.94       70.25     29.63 o
   5   2  16        9.93      126.60     55.16 o
  -5   3  16        0.23       50.92     29.51 o
  -4   3  16       62.09       61.68     23.60 o
  -3   3  16      201.61      286.50     30.78 o
  -1   3  16      422.86      445.99     25.28 o
   0   3  16       17.19       28.23     11.19 o
   1   3  16      256.89      268.75     40.33 o
   2   3  16      134.15      139.97     51.83 o
   3   3  16      700.19      581.21     49.70 o
   4   3  16       76.79       83.58     34.13 o
  -5   4  16        0.43       34.82     24.67 o
  -4   4  16      306.66      292.34     36.09 o
  -2   4  16      478.71      468.79     35.11 o
  -1   4  16       11.91       25.01     13.08 o
   0   4  16      337.31      365.08     35.34 o
   1   4  16        0.02       -3.66     16.85 o
   2   4  16      200.98      205.90     32.58 o
   3   4  16      210.51      143.44     34.18 o
   4   4  16        7.81       53.83     34.31 o
  -5   5  16        0.85       41.28     34.26 o
  -4   5  16      251.95      296.98     36.74 o
  -3   5  16      601.08      629.78     44.25 o
  -2   5  16       43.04       78.18     19.15 o
  -1   5  16       37.97       43.19     18.83 o
   0   5  16       23.26       60.36     21.40 o
   1   5  16       10.91       39.99     20.22 o
   2   5  16        2.25       48.35     24.37 o
   3   5  16      435.93      322.94     44.12 o
   4   5  16       28.44       48.83     36.27 o
  -5   6  16        0.38       12.09     26.31 o
  -4   6  16      341.99      274.05     38.40 o
  -2   6  16      923.58      773.79     60.04 o
  -1   6  16      210.21      181.06     29.40 o
   0   6  16      242.26      255.23     34.43 o
   1   6  16       12.27       31.16     22.36 o
   2   6  16      352.79      274.09     40.69 o
   3   6  16        1.25       -1.02     28.36 o
  -3   7  16        7.02       76.12     31.41 o
  -2   7  16       34.12       30.06     29.92 o
  -1   7  16       49.75       74.99     31.68 o
   0   7  16        8.54       10.30     21.00 o
   1   7  16       23.17       22.25     24.80 o
   2   7  16        4.10       31.70     28.53 o
   3   7  16        0.08       19.55     30.47 o
  -4   8  16       12.34       61.40     42.40 o
  -3   8  16       14.05       82.30     40.17 o
  -2   8  16       20.48       65.68     34.67 o
  -1   8  16      262.42      216.51     45.46 o
   0   8  16      233.24      193.55     35.70 o
   1   8  16        8.48       31.78     27.10 o
   2   8  16       16.78      -12.48     29.85 o
  -3   9  16        1.51       52.85     37.04 o
  -2   9  16       73.57      116.49     44.10 o
  -1   9  16       15.49       26.37     28.80 o
   0   9  16        6.06       28.87     27.91 o
   1   9  16       58.00       86.20     33.93 o
  -2  10  16       78.11      103.26     43.15 o
  -1  10  16        3.43       50.24     32.67 o
   0  10  16        0.04       19.75     30.25 o
  -1 -13  17       50.32       39.89     30.87 o
   0 -13  17       12.66       19.16     35.11 o
   1 -13  17       74.70      116.43     69.81 o
   2 -13  17       21.91       38.18     23.48 o
  -2 -12  17        5.20       -0.20     28.70 o
  -1 -12  17        0.18        8.21     25.31 o
   0 -12  17        3.69       28.41     22.67 o
   1 -12  17        7.28       11.25     23.50 o
   2 -12  17        8.63       60.83     29.40 o
   3 -12  17        7.75       43.51     31.86 o
  -2 -11  17        2.42      -12.35     24.70 o
  -1 -11  17        0.32       -0.41     22.46 o
   0 -11  17       16.33       33.41     21.44 o
   1 -11  17       70.07       64.12     46.27 o
   2 -11  17       49.28       41.59     42.47 o
   3 -11  17       12.71        5.99     33.48 o
  -3 -10  17       29.05       17.35     26.33 o
  -2 -10  17        8.07       23.00     26.12 o
  -1 -10  17       17.86       33.62     47.63 o
   0 -10  17      428.34      338.65     77.24 o
   1 -10  17      143.34      177.47     53.94 o
   2 -10  17       37.62       78.93     27.56 o
   3 -10  17      190.01      225.63     56.45 o
   4 -10  17        3.78       33.83     35.83 o
  -4  -9  17       26.85       43.05     30.60 o
  -3  -9  17       56.87       32.93     26.52 o
  -2  -9  17       88.21       69.56     23.13 o
  -1  -9  17      120.89       84.07     22.44 o
   0  -9  17      165.00      155.46     37.65 o
   1  -9  17      109.06      126.50     27.48 o
   2  -9  17      321.94      362.66     53.60 o
   3  -9  17       36.98       86.70     35.11 o
   4  -9  17       57.09       92.75     48.34 o
  -4  -8  17      110.33      140.81     37.02 o
  -3  -8  17        0.13        6.62     30.60 o
  -2  -8  17        1.12       -8.13     16.26 o
  -1  -8  17      450.24      365.99     33.69 o
   0  -8  17        1.52        9.91     21.22 o
   1  -8  17      127.84      255.58     53.67 o
   2  -8  17       54.68       81.82     31.38 o
   3  -8  17      565.68      634.63     69.14 o
   4  -8  17      118.07       84.28     36.36 o
  -4  -7  17        4.63       -2.15     27.27 o
  -3  -7  17        0.27        4.40     19.80 o
  -2  -7  17       12.46       12.76     17.33 o
  -1  -7  17      112.27      134.10     19.90 o
   0  -7  17       60.49       70.56     37.25 o
   1  -7  17       85.62      135.80     51.19 o
   2  -7  17      222.22      242.83     57.09 o
   3  -7  17      689.68      522.95     85.86 o
   4  -7  17       60.68       69.53     32.07 o
   5  -7  17       19.76      -13.58     74.12 o
  -5  -6  17       88.27      132.54     36.50 o
  -4  -6  17       97.51       83.39     30.45 o
  -3  -6  17      644.93      552.93     46.33 o
  -2  -6  17      156.10      205.41     31.75 o
  -1  -6  17      534.10      514.76     37.04 o
   0  -6  17        2.75       20.75     17.42 o
   1  -6  17      412.06      446.00     39.09 o
   2  -6  17      640.62      517.26     82.40 o
   3  -6  17      118.28      137.45     23.92 o
   4  -6  17      128.02      121.52     65.37 o
   5  -6  17       32.80       16.09     32.97 o
  -5  -5  17        0.01        9.36     26.65 o
  -4  -5  17      204.11      153.91     33.32 o
  -3  -5  17       86.97      107.91     26.22 o
  -2  -5  17       71.03       80.06     20.74 o
  -1  -5  17     1596.66     1384.27     41.40 o
   0  -5  17        0.47       12.35     12.23 o
   1  -5  17       67.81      129.65     40.67 o
   2  -5  17      296.69      298.91     33.18 o
   3  -5  17       37.87       81.04     19.97 o
   4  -5  17      217.67       99.45     70.05 o
   5  -5  17       11.01       29.80     32.50 o
  -5  -4  17        0.67       17.55     25.85 o
  -4  -4  17        2.92       28.10     20.58 o
  -3  -4  17        6.36       25.43     19.16 o
  -2  -4  17      181.41      208.67     48.10 o
  -1  -4  17      212.74      199.05     28.39 o
   0  -4  17        3.90       27.24     12.28 o
   1  -4  17      178.60      188.16     29.34 o
   2  -4  17        4.75       46.65     19.21 o
   3  -4  17       19.64       61.68     24.32 o
   4  -4  17       19.59       39.67     54.65 o
   5  -4  17       20.52       27.03     30.92 o
  -5  -3  17        8.73       69.35     28.87 o
  -4  -3  17      139.21      105.59     27.32 o
  -3  -3  17       34.50       20.52     16.60 o
  -2  -3  17       26.63       30.82     16.45 o
  -1  -3  17      152.04      158.27     51.38 o
   0  -3  17       30.86       37.38     12.80 o
   1  -3  17       81.76       88.04     14.84 o
   2  -3  17       11.34       15.38     17.46 o
   3  -3  17        0.05       22.43     21.29 o
   4  -3  17       35.92       33.80     57.16 o
   5  -3  17        0.52       42.68     49.66 o
  -5  -2  17       40.09       64.41     54.34 o
  -4  -2  17        0.02       14.11     18.31 o
  -3  -2  17      277.17      251.61     30.13 o
  -2  -2  17      249.97      226.91     47.09 o
   0  -2  17       86.51       73.32     15.73 o
   1  -2  17       28.30       42.03     12.37 o
   2  -2  17      248.02      260.52     21.54 o
   3  -2  17        3.03       16.30     19.79 o
   4  -2  17        2.41       54.21     44.17 o
   5  -2  17        6.05       48.17     45.05 o
  -5  -1  17        1.37       38.97     42.95 o
  -4  -1  17        2.91        0.96     18.10 o
  -3  -1  17      211.53      192.30     33.18 o
  -2  -1  17       84.35      104.18     20.76 o
  -1  -1  17       13.49       22.47     13.10 o
   0  -1  17        6.49       27.17     10.76 o
   1  -1  17       71.44       80.07     14.45 o
   2  -1  17       14.24       27.71     13.95 o
   3  -1  17       11.17       18.73     31.89 o
   4  -1  17        5.59       57.47     40.84 o
   5  -1  17        0.71       32.02     59.37 o
  -5   0  17      148.17      137.28     30.42 o
  -4   0  17       82.98       82.34     27.38 o
  -3   0  17      243.96      253.99     29.64 o
  -2   0  17       10.36       29.39     25.68 o
  -1   0  17       26.29       52.51     12.99 o
   0   0  17       71.75       92.13     14.44 o
   1   0  17      133.87      177.66     17.50 o
   2   0  17       80.18      103.62     16.13 o
   3   0  17       50.36       28.87     21.82 o
   4   0  17       55.40      139.02     51.36 o
   5   0  17       35.58       62.62     56.86 o
  -5   1  17      177.24      205.60     36.96 o
  -4   1  17       79.05       87.76     24.67 o
  -3   1  17        1.39       21.45     30.63 o
  -2   1  17      166.50      154.89     22.94 o
  -1   1  17      388.76      393.07     26.97 o
   0   1  17       18.83       37.48     13.94 o
   1   1  17       35.69       57.87     15.59 o
   2   1  17      211.76      243.44     30.11 o
   3   1  17      111.77      101.69     32.50 o
   4   1  17      231.41      181.62     57.81 o
   5   1  17       85.00       77.48     56.24 o
  -5   2  17       35.05       56.87     26.81 o
  -4   2  17       53.32       83.08     23.89 o
  -3   2  17        0.55       22.09     17.66 o
  -2   2  17      470.35      401.75     33.06 o
  -1   2  17       59.43       74.86     17.54 o
   0   2  17      864.31      818.26     29.95 o
   1   2  17       76.39      165.43     52.68 o
   2   2  17      426.03      414.71     38.13 o
   3   2  17        0.16       28.08     21.86 o
   4   2  17        0.09       23.73     29.84 o
  -5   3  17        6.88       29.39     48.27 o
  -4   3  17        9.03       46.31     22.23 o
  -3   3  17      145.55      194.55     28.02 o
  -2   3  17      157.55      164.27     26.77 o
  -1   3  17        9.12       24.67     12.97 o
   0   3  17        5.71       16.19     16.74 o
   1   3  17        0.04       13.81     17.47 o
   2   3  17      408.28      406.97     39.96 o
   3   3  17       53.81       41.57     27.15 o
   4   3  17       39.71        8.75     39.08 o
  -5   4  17       54.94       70.47     44.07 o
  -4   4  17       41.53      113.21     39.28 o
  -3   4  17      454.24      587.53     43.14 o
  -2   4  17       96.92      105.24     20.84 o
  -1   4  17        8.73       21.44     13.04 o
   0   4  17        9.35       15.83     17.56 o
   1   4  17      220.09      225.05     31.95 o
   2   4  17      149.76      159.98     53.29 o
   3   4  17      168.33      136.51     33.31 o
   4   4  17       35.55       68.63     35.81 o
  -5   5  17       13.21       44.75     27.75 o
  -4   5  17       82.40      102.51     27.39 o
  -3   5  17       96.31      119.93     25.42 o
  -2   5  17      155.32      139.21     24.21 o
  -1   5  17        0.12       -5.93     16.56 o
   0   5  17       54.69       50.79     23.17 o
   1   5  17       50.03       80.15     25.16 o
   2   5  17       38.98       35.60     31.99 o
   3   5  17       51.79       32.59     29.94 o
   4   5  17       51.50       61.55     55.06 o
  -4   6  17      123.35      145.37     36.30 o
  -3   6  17      543.83      440.58     42.17 o
  -2   6  17      807.07      748.01     60.72 o
  -1   6  17        9.06       24.23     34.67 o
   0   6  17        8.25       25.02     44.78 o
   1   6  17       32.12       22.90     24.25 o
   2   6  17        0.67        7.32     24.12 o
   3   6  17        1.87       40.23     56.86 o
  -3   7  17      134.44      143.50     42.95 o
  -2   7  17       61.21      148.65     40.03 o
  -1   7  17       12.50       47.65     26.25 o
   0   7  17      520.32      478.98     46.73 o
   1   7  17      351.72      253.42     56.11 o
   2   7  17       12.62       29.79     28.89 o
   3   7  17       69.87        5.21     33.17 o
  -4   8  17        7.66       90.64     46.81 o
  -3   8  17       79.50      101.77     44.03 o
  -2   8  17       32.21       50.55     35.42 o
  -1   8  17       17.39       11.52     24.33 o
   0   8  17        6.07       16.48     28.78 o
   1   8  17       18.08       -0.92     39.55 o
   2   8  17        0.04       -7.38     28.37 o
  -3   9  17        2.84       45.05     38.13 o
  -2   9  17       40.32       55.36     40.84 o
  -1   9  17        0.49       42.37     30.37 o
   0   9  17       73.56       57.59     33.00 o
   1   9  17        1.94       21.81     30.40 o
  -1  10  17      220.40      154.71     39.24 o
   0 -13  18       58.65       79.46     31.04 o
   1 -13  18        2.06       27.67     33.08 o
  -2 -12  18      211.97      257.00     49.53 o
  -1 -12  18        4.89      -11.87     23.75 o
   0 -12  18       15.47       18.91     26.05 o
   1 -12  18        0.16       28.99     31.85 o
   2 -12  18        1.72       46.84     27.90 o
  -2 -11  18       94.85      128.03     40.57 o
  -1 -11  18        6.88       -2.58     21.51 o
   0 -11  18        1.09       28.07     47.02 o
   1 -11  18       27.11       56.62     62.08 o
   2 -11  18        7.90       47.98     28.18 o
   3 -11  18        0.10       57.58     30.43 o
  -3 -10  18        1.03      -18.54     37.08 o
  -2 -10  18       11.36       -1.83     24.70 o
  -1 -10  18       19.34       38.54     23.81 o
   1 -10  18      207.61      213.80     33.40 o
   2 -10  18       30.24       48.01     24.90 o
   3 -10  18       17.87       62.97     34.19 o
   4 -10  18       13.82       35.47     67.34 o
  -4  -9  18        2.35        4.23     33.96 o
  -3  -9  18       24.81       57.38     49.43 o
  -2  -9  18      110.04      164.73     37.59 o
  -1  -9  18        2.68        3.60     19.40 o
   0  -9  18        0.64       25.95     29.58 o
   1  -9  18      381.88      346.97     74.05 o
   2  -9  18        0.26       31.05     24.46 o
   3  -9  18       54.19       73.39     54.96 o
   4  -9  18        2.96       49.56     35.45 o
  -4  -8  18       38.29       36.70     31.99 o
  -3  -8  18       80.61       51.78     26.80 o
  -2  -8  18       13.72       24.48     20.36 o
  -1  -8  18       72.42       98.58     29.72 o
   0  -8  18       32.58       39.63     18.72 o
   1  -8  18       72.94       75.25     21.71 o
   2  -8  18       19.28       35.20     23.48 o
   3  -8  18      297.14      286.43     43.08 o
   4  -8  18       39.27       58.94     34.96 o
  -4  -7  18        1.57       51.37     29.64 o
  -3  -7  18      454.90      460.85     44.13 o
  -2  -7  18       25.91       19.74     18.79 o
  -1  -7  18      976.97      797.34     40.27 o
   0  -7  18       35.55       54.08     29.99 o
   1  -7  18       50.78      113.94     58.96 o
   2  -7  18       86.18      131.71     29.15 o
   3  -7  18      242.44      280.42     41.21 o
   4  -7  18      633.83      483.34     67.30 o
  -5  -6  18        0.85       21.66     30.12 o
  -4  -6  18      122.51      165.42     35.06 o
  -3  -6  18      233.73      272.61     36.04 o
  -2  -6  18     4084.79     3410.67    194.28 o
  -1  -6  18      384.03      367.72     31.92 o
   0  -6  18       40.97       50.92     24.66 o
   1  -6  18       25.93       47.86     20.83 o
   2  -6  18       24.53       52.70     30.29 o
   3  -6  18       68.83      109.20     30.72 o
   4  -6  18        4.83       40.88     29.08 o
   5  -6  18       92.59       82.36     37.86 o
  -5  -5  18        5.28       35.01     29.32 o
  -4  -5  18      597.91      509.57     49.39 o
  -3  -5  18        0.40       17.01     19.45 o
  -2  -5  18     1095.57      878.81     63.95 o
  -1  -5  18      487.59      538.29     43.05 o
   0  -5  18       83.44       92.38     17.16 o
   1  -5  18       70.35       70.05     27.92 o
   2  -5  18       84.05      103.06     24.89 o
   3  -5  18        6.97       59.43     25.35 o
   4  -5  18       64.45       61.59     29.63 o
   5  -5  18        0.00      -15.32     30.64 o
  -5  -4  18      190.00      173.12     38.27 o
  -4  -4  18       22.15       22.83     22.75 o
  -3  -4  18        2.37       16.42     19.05 o
  -2  -4  18        9.16       27.19     18.40 o
  -1  -4  18      104.44      102.15     39.62 o
   0  -4  18       18.55       25.75     12.88 o
   1  -4  18      398.64      417.75     76.70 o
   2  -4  18       39.14       52.91     23.20 o
   3  -4  18       79.63       86.30     26.91 o
   4  -4  18       38.98       43.30     45.12 o
   5  -4  18      102.80        6.04     48.04 o
  -5  -3  18      123.23      105.95     31.60 o
  -4  -3  18        2.51        1.52     19.98 o
  -3  -3  18       19.45       11.79     18.27 o
  -2  -3  18        0.60        6.32     17.98 o
  -1  -3  18      180.47      218.50     24.49 o
   0  -3  18      234.36      249.46     21.08 o
   1  -3  18      361.82      306.82     22.79 o
   2  -3  18      124.34      161.62     26.18 o
   3  -3  18      135.96      132.18     89.59 o
   4  -3  18       81.63       41.75     57.06 o
   5  -3  18       10.58       96.27     54.07 o
  -5  -2  18       28.56       45.03     26.07 o
  -4  -2  18      150.33      144.96     28.96 o
  -3  -2  18      104.63      134.05     27.14 o
  -2  -2  18      270.73      247.20     28.55 o
  -1  -2  18       52.66       75.45     16.52 o
   0  -2  18        1.37        1.88     11.42 o
   1  -2  18       83.89      117.95     16.54 o
   2  -2  18       19.57       23.85     17.82 o
   3  -2  18      122.44      173.09     29.06 o
   4  -2  18        7.05       93.42     47.97 o
   5  -2  18       29.82       40.30     43.22 o
  -5  -1  18      123.83      141.69     33.07 o
  -4  -1  18      108.72      123.54     41.42 o
  -3  -1  18      337.31      312.30     42.68 o
  -2  -1  18      311.53      283.75     29.21 o
  -1  -1  18       57.83       54.30     16.97 o
   0  -1  18       40.00       64.46     13.32 o
   1  -1  18        6.76       18.43     11.80 o
   2  -1  18       59.86       70.72     16.32 o
   3  -1  18       45.97       58.01     38.47 o
   4  -1  18       54.11      149.53     50.61 o
   5  -1  18        1.93       52.38     58.96 o
  -5   0  18       84.45      113.15     29.94 o
  -3   0  18       94.45      107.64     22.38 o
  -2   0  18       58.84       77.58     18.47 o
  -1   0  18      135.30      161.14     23.00 o
   0   0  18      159.11      170.04     17.90 o
   1   0  18       25.24       54.32     13.28 o
   2   0  18      299.63      282.76     32.08 o
   3   0  18      469.97      497.79     73.75 o
   4   0  18       47.43       61.94     46.27 o
   5   0  18       19.67       43.96     53.26 o
  -5   1  18       39.46       59.60     56.99 o
  -4   1  18      426.16      401.84     41.65 o
  -3   1  18       26.33       36.21     18.68 o
  -2   1  18      112.22       97.04     21.04 o
  -1   1  18      477.71      489.47     25.77 o
   0   1  18      106.95      123.80     16.53 o
   1   1  18        5.27       20.54     12.67 o
   2   1  18        0.25        5.32     32.02 o
   3   1  18       84.26      116.42     28.87 o
   4   1  18        5.26       52.31     43.90 o
  -5   2  18       72.54       73.69     28.89 o
  -4   2  18       16.66       37.00     21.87 o
  -3   2  18       95.10      126.88     23.38 o
  -2   2  18        0.76       20.79     15.61 o
  -1   2  18      245.49      306.59     24.20 o
   0   2  18      112.76      141.90     18.17 o
   1   2  18     1440.97     1217.52     42.40 o
   2   2  18       94.84      123.78     27.51 o
   3   2  18       48.25       45.12     26.20 o
   4   2  18       18.97       48.78     46.68 o
  -4   3  18       42.23       82.05     26.52 o
  -3   3  18      125.98      146.82     26.16 o
  -2   3  18        2.74       19.78     16.96 o
  -1   3  18        5.50        1.54     13.03 o
   0   3  18        3.21       25.22     23.78 o
   1   3  18       14.80       19.31     20.42 o
   2   3  18      191.89      203.93     32.45 o
   3   3  18      260.62      227.46     37.39 o
   4   3  18       80.85       69.75     36.32 o
  -5   4  18       56.10      110.01     42.10 o
  -4   4  18       67.48      126.19     41.01 o
  -3   4  18      392.82      371.11     38.23 o
  -2   4  18     1550.98     1287.55     51.65 o
  -1   4  18       94.89       89.12     25.71 o
   0   4  18        0.27        0.98     17.47 o
   1   4  18       44.45       65.44     23.98 o
   2   4  18      180.96      186.12     34.36 o
   3   4  18       26.36       29.60     33.01 o
   4   4  18       38.08       20.64     35.10 o
  -5   5  18       16.44       67.56     29.68 o
  -4   5  18       82.24      118.80     29.00 o
  -3   5  18      282.89      324.24     35.92 o
  -2   5  18      159.21      168.60     41.18 o
  -1   5  18        0.90       22.56     27.68 o
   0   5  18       79.21       87.40     25.75 o
   1   5  18        1.23        2.52     22.14 o
   2   5  18      201.48      152.57     34.39 o
   3   5  18      246.29      210.99     41.13 o
  -4   6  18       10.79       26.17     25.18 o
  -3   6  18      775.10      696.31     42.52 o
  -2   6  18       96.64      122.26     38.60 o
  -1   6  18        0.79       14.66     28.80 o
   0   6  18      347.78      281.44     39.16 o
   1   6  18       30.96       27.27     28.50 o
   2   6  18      144.81      115.75     33.40 o
   3   6  18       70.20       70.96     35.48 o
  -4   7  18      179.87      195.64     34.90 o
  -3   7  18        0.37       86.71     39.89 o
  -2   7  18      352.56      284.55     51.16 o
  -1   7  18       83.78      108.66     30.42 o
   0   7  18      156.88      125.36     32.40 o
   1   7  18      274.81      288.57     44.14 o
   2   7  18       30.80       19.66     50.99 o
  -3   8  18        4.95       53.67     41.52 o
  -2   8  18       17.15       34.26     34.67 o
  -1   8  18       71.52       97.86     33.18 o
   0   8  18      170.12      167.65     36.25 o
   1   8  18       38.50       64.34     33.92 o
   2   8  18       87.92       44.05     35.57 o
  -2   9  18       81.14       39.15     39.08 o
  -1   9  18      180.80      138.85     38.17 o
   1   9  18      122.52      131.13     41.18 o
  -1 -12  19       15.40       41.05     29.85 o
   0 -12  19       11.29       65.99     26.10 o
   1 -12  19        4.44       43.68     27.18 o
   2 -12  19       18.12       46.15     30.50 o
  -2 -11  19       21.31       38.74     28.16 o
  -1 -11  19        0.02       20.63     25.37 o
   0 -11  19        2.93       30.03     28.43 o
   1 -11  19        0.00       46.22     45.76 o
   2 -11  19       26.97       61.69     28.90 o
   3 -11  19        0.67       14.32     29.84 o
  -3 -10  19       12.27       -6.85     28.90 o
  -2 -10  19        1.40       -4.61     22.86 o
  -1 -10  19      127.35       68.93     29.99 o
   0 -10  19       62.35       72.57     23.78 o
   1 -10  19       69.72       93.02     46.88 o
   2 -10  19        1.22       28.14     26.53 o
   3 -10  19       49.44      105.45     78.91 o
  -3  -9  19       36.65       58.92     28.33 o
  -2  -9  19        2.08        7.19     23.27 o
  -1  -9  19        0.15      -10.31     20.63 o
   0  -9  19       94.14      183.70     37.59 o
   1  -9  19        3.59       47.74     52.95 o
   2  -9  19      124.95      218.89     72.39 o
   3  -9  19        2.68       32.14     31.52 o
   4  -9  19       12.58       68.87     37.53 o
  -4  -8  19        0.01       20.58     27.53 o
  -3  -8  19       11.01       15.89     30.16 o
  -2  -8  19        0.20       -9.27     18.86 o
  -1  -8  19      101.07      126.33     33.24 o
   0  -8  19      179.08      217.45     66.63 o
   1  -8  19      212.33      234.62     65.64 o
   2  -8  19        4.03       24.99     22.69 o
   3  -8  19        0.87       37.79     29.44 o
   4  -8  19      440.52      302.62     49.79 o
  -4  -7  19        1.21      -12.73     25.46 o
  -3  -7  19      470.38      472.51     45.26 o
  -2  -7  19        0.02        9.03     18.42 o
  -1  -7  19      554.47      516.11     52.45 o
   0  -7  19      107.77      159.62     60.38 o
   1  -7  19        0.89       40.60     20.03 o
   2  -7  19       78.17      108.03     28.24 o
   3  -7  19      193.44      192.22     36.98 o
   4  -7  19      114.83      131.14     38.67 o
  -4  -6  19      158.57      176.76     38.58 o
  -3  -6  19      381.03      310.75     53.94 o
  -2  -6  19      744.76      648.21     48.58 o
  -1  -6  19      380.31      360.24     58.08 o
   0  -6  19        1.42       30.84     21.34 o
   1  -6  19      376.10      383.52     95.36 o
   2  -6  19      330.64      356.18     40.45 o
   3  -6  19      685.05      517.29     59.84 o
   4  -6  19       29.61       68.47     33.56 o
  -5  -5  19        9.02       -3.76     29.20 o
  -4  -5  19       36.85       49.89     27.64 o
  -3  -5  19       97.57      106.36     61.30 o
  -1  -5  19      122.57      151.41     35.82 o
   0  -5  19      196.67      233.06     30.39 o
   1  -5  19      166.34      187.61     46.24 o
   2  -5  19        1.18       40.55     32.97 o
   3  -5  19        6.78       55.04     24.97 o
   4  -5  19       52.03       58.67     31.93 o
   5  -5  19        4.24       17.38     33.93 o
  -5  -4  19       18.01       16.65     30.73 o
  -4  -4  19       57.89       67.29     26.77 o
  -3  -4  19       95.53       83.21     24.59 o
  -2  -4  19      166.50      175.77     26.10 o
  -1  -4  19      346.07      325.91     31.75 o
   0  -4  19      232.01      264.66     23.14 o
   1  -4  19       24.63       56.17     18.70 o
   2  -4  19      151.32      176.09     28.37 o
   3  -4  19        0.25       32.96     24.49 o
   4  -4  19      190.17      135.36     65.23 o
   5  -4  19        0.38       29.51     54.01 o
  -5  -3  19      111.23      141.49     35.05 o
  -4  -3  19        2.35       24.85     22.06 o
  -3  -3  19       23.07       20.76     18.40 o
  -2  -3  19       35.66       46.41     18.12 o
  -1  -3  19       60.91       74.03     18.22 o
   0  -3  19        0.86        9.95     12.51 o
   1  -3  19       60.68       69.88     15.36 o
   2  -3  19        2.15       28.80     19.28 o
   3  -3  19        0.05       37.90     24.60 o
   4  -3  19       11.10       14.38     44.37 o
   5  -3  19       15.23       -0.14     48.85 o
  -5  -2  19        1.96        9.20     25.03 o
  -4  -2  19       26.20       48.97     25.95 o
  -3  -2  19      112.59      203.85     45.69 o
  -2  -2  19       19.11       37.49     16.70 o
  -1  -2  19      117.75      132.32     21.49 o
   0  -2  19       46.83       62.70     14.81 o
   1  -2  19       54.00       79.10     15.46 o
   2  -2  19       88.40      103.74     22.94 o
   3  -2  19      137.91      196.00     31.16 o
   5  -2  19       52.63       62.62     52.45 o
  -5  -1  19       38.88       44.80     25.98 o
  -3  -1  19        7.84       43.34     18.71 o
  -2  -1  19     1172.35      949.37     66.22 o
  -1  -1  19      201.57      198.40     24.50 o
   0  -1  19        1.67        3.54     11.15 o
   1  -1  19       69.92       82.30     15.63 o
   2  -1  19      105.48       99.37     18.81 o
   3  -1  19       62.77       77.68     41.11 o
   4  -1  19      145.17      181.22     62.08 o
   5  -1  19        0.76       42.06     59.84 o
  -5   0  19      175.05      173.68     34.92 o
  -4   0  19      218.52      229.03     35.32 o
  -3   0  19      188.12      196.00     28.11 o
  -2   0  19       68.74      102.05     34.30 o
  -1   0  19        1.41        3.50     15.21 o
   0   0  19       59.84      102.18     15.91 o
   1   0  19        9.49       12.52     12.69 o
   2   0  19      128.34      146.14     28.01 o
   3   0  19       59.83       14.45     39.89 o
   4   0  19       64.11       37.04     47.49 o
  -5   1  19       30.66       62.63     29.87 o
  -4   1  19       50.64       71.40     23.22 o
  -3   1  19       27.04       57.49     20.21 o
  -2   1  19      424.32      351.67     35.45 o
  -1   1  19        5.38       12.72     15.78 o
   0   1  19      120.95      154.06     20.75 o
   1   1  19      204.38      238.55     75.04 o
   2   1  19      169.49      173.94     53.56 o
   3   1  19       16.71       37.77     25.02 o
   4   1  19        8.24       90.37     51.09 o
  -5   2  19       25.82       48.15     30.23 o
  -4   2  19       31.89       48.00     24.50 o
  -3   2  19      110.23      109.63     24.23 o
  -2   2  19        7.76       36.21     17.41 o
  -1   2  19      240.71      216.61     35.35 o
   0   2  19       34.61       61.23     14.33 o
   1   2  19        0.31       33.57     20.96 o
   2   2  19        0.30       13.16     21.80 o
   3   2  19      466.86      403.82     47.63 o
   4   2  19        5.16       46.54     48.37 o
  -5   3  19       21.42       38.95     29.41 o
  -4   3  19        0.00       39.33     26.93 o
  -3   3  19      161.43      203.31     32.09 o
  -2   3  19        0.96       31.62     17.33 o
  -1   3  19       13.17       39.68     17.75 o
   0   3  19       11.41       59.63     32.60 o
   1   3  19      136.54      126.45     29.55 o
   2   3  19      235.54      219.63     34.85 o
   3   3  19      130.23      107.50     32.26 o
   4   3  19        9.50       57.08     52.61 o
  -5   4  19       54.05       90.77     32.94 o
  -4   4  19       36.27       43.91     24.34 o
  -3   4  19       45.24       84.25     23.67 o
  -2   4  19       79.57      141.16     23.89 o
  -1   4  19       16.16       23.61     28.16 o
   0   4  19        2.57       10.98     20.21 o
   1   4  19       20.58       32.66     27.58 o
   2   4  19       35.61       45.90     26.06 o
   3   4  19       14.74        9.76     36.74 o
  -4   5  19        8.26       34.19     25.08 o
  -3   5  19       43.07       91.48     24.61 o
  -2   5  19       79.00       98.31     36.03 o
  -1   5  19        6.52       30.12     31.89 o
   0   5  19        0.16        7.72     20.57 o
   1   5  19       13.28       33.92     24.99 o
   2   5  19       87.59       56.38     41.76 o
  -4   6  19       38.29      102.40     30.09 o
  -3   6  19      371.27      337.74     54.55 o
  -1   6  19       41.18       16.42     30.06 o
   0   6  19       47.49       36.57     25.29 o
   1   6  19       56.43       69.89     29.68 o
   2   6  19       19.50       48.17     30.55 o
   3   6  19       42.49       21.63     53.87 o
  -3   7  19      133.77      154.42     45.12 o
  -2   7  19       74.32      129.59     42.54 o
  -1   7  19      390.71      327.02     58.42 o
   0   7  19        1.21       38.69     28.42 o
   1   7  19       19.02        9.56     28.09 o
   2   7  19       13.73       15.38     29.23 o
  -3   8  19        3.17       43.35     39.62 o
  -2   8  19        2.48       58.89     40.57 o
  -1   8  19       45.30       57.13     41.18 o
   0   8  19      160.80      132.64     42.47 o
   1   8  19        8.16       -1.30     30.70 o
  -1   9  19       67.90       62.22     48.65 o
   0   9  19        6.84       33.45     54.38 o
  -1 -12  20       69.20      101.36     36.98 o
   0 -12  20        0.00       37.21     25.27 o
   1 -12  20        1.49       14.35     50.51 o
   2 -12  20       43.13       55.73     38.37 o
  -2 -11  20        0.81        0.68     28.09 o
  -1 -11  20        9.66      -11.19     22.39 o
   0 -11  20       38.44       94.31     26.46 o
   1 -11  20        1.18       53.42     27.51 o
   2 -11  20        0.05       41.26     28.84 o
   3 -11  20       34.01       41.50     32.55 o
  -3 -10  20        0.24       -2.10     30.06 o
  -2 -10  20       23.44      -12.35     24.70 o
  -1 -10  20        0.40       -1.29     22.59 o
   0 -10  20        1.49       18.07     23.68 o
   1 -10  20       15.62       45.36     26.29 o
   2 -10  20      103.57       97.88     51.09 o
   3 -10  20       24.15       27.21     59.40 o
  -3  -9  20       18.30       19.70     32.63 o
  -2  -9  20       98.88       95.05     32.70 o
  -1  -9  20        1.04        5.43     21.03 o
   0  -9  20        6.63       29.90     19.72 o
   1  -9  20       65.97       97.86     47.02 o
   2  -9  20      215.49      281.77     78.80 o
   3  -9  20      240.22      224.95     44.62 o
   4  -9  20      104.98      147.86     51.46 o
  -4  -8  20        0.46      -13.34     26.67 o
  -3  -8  20      113.10       88.36     31.65 o
  -2  -8  20        3.33       13.43     22.66 o
  -1  -8  20       11.47       30.67     22.25 o
   0  -8  20      200.19      285.36     50.82 o
   1  -8  20      219.07      181.85     44.68 o
   2  -8  20       73.71      135.31     31.99 o
   3  -8  20       45.64       66.40     54.89 o
   4  -8  20        5.60       25.12     35.08 o
  -4  -7  20      217.67      193.59     39.17 o
  -3  -7  20        0.63      -10.04     20.09 o
  -2  -7  20        6.24       17.75     35.04 o
  -1  -7  20       67.54       64.39     25.71 o
   0  -7  20       44.24       81.78     22.86 o
   1  -7  20      121.00      184.72     40.74 o
   2  -7  20       41.06       81.49     28.38 o
   3  -7  20      133.44      211.26     51.73 o
   4  -7  20       13.96       36.00     34.82 o
  -4  -6  20       35.47        4.46     28.33 o
  -3  -6  20      308.42      322.84     39.36 o
  -2  -6  20      333.77      312.69     35.38 o
  -1  -6  20      384.11      380.73     34.68 o
   0  -6  20      409.36      359.07     42.78 o
   1  -6  20        0.89       41.12     33.41 o
   2  -6  20      230.14      211.41     38.84 o
   3  -6  20       26.55       40.11     27.77 o
   4  -6  20      154.68      103.30     82.84 o
  -4  -5  20      440.54      324.33     42.90 o
  -3  -5  20       10.85       47.38     34.13 o
  -2  -5  20      878.57      767.14     48.92 o
  -1  -5  20      243.08      276.26     29.92 o
   0  -5  20      709.86      631.65    122.09 o
   1  -5  20       41.88       78.96     24.26 o
   2  -5  20       45.19       40.31     47.53 o
   3  -5  20       65.46      125.96     31.38 o
   4  -5  20       68.00      106.99     35.97 o
  -5  -4  20      122.84       79.00     33.31 o
  -4  -4  20       22.78       43.78     25.32 o
  -3  -4  20       64.79       21.98     24.56 o
  -2  -4  20       23.97       38.00     18.64 o
  -1  -4  20      656.60      546.89     32.95 o
   0  -4  20      220.81      247.00     23.19 o
   1  -4  20       49.07       92.57     21.62 o
   2  -4  20       49.89       71.81     23.08 o
   3  -4  20       41.95       79.26     26.65 o
   4  -4  20        6.01       38.95     30.36 o
  -5  -3  20       29.06       35.88     29.96 o
  -4  -3  20       24.61       30.11     23.70 o
  -3  -3  20       69.35       78.36     23.61 o
  -2  -3  20        0.15       21.88     18.75 o
  -1  -3  20      352.07      320.96     30.31 o
   0  -3  20      153.84      176.97     39.59 o
   1  -3  20       54.76      103.31     22.61 o
   2  -3  20       52.02       86.19     23.26 o
   3  -3  20       61.11      119.94     31.79 o
   4  -3  20       44.32      -17.64     41.11 o
  -5  -2  20        0.18       14.32     25.56 o
  -4  -2  20      141.71      113.82     29.40 o
  -3  -2  20      256.87      203.13     30.67 o
  -2  -2  20        1.79       15.39     20.73 o
  -1  -2  20      235.33      239.34     27.04 o
   0  -2  20       86.53       87.00     16.58 o
   1  -2  20        0.03       25.40     14.17 o
   2  -2  20      170.30      196.27     86.61 o
   3  -2  20       12.01       42.68     40.17 o
  -5  -1  20        7.47       13.65     25.59 o
  -4  -1  20      178.95      118.34     29.03 o
  -3  -1  20      217.20      189.59     28.90 o
  -2  -1  20       27.30       73.17     20.67 o
  -1  -1  20       23.41       22.53     20.25 o
   0  -1  20        2.49       22.11     14.94 o
   1  -1  20       58.49       61.64     15.86 o
   2  -1  20        2.82       32.42     19.47 o
   3  -1  20      142.73      139.15     51.02 o
   4  -1  20        4.48        6.72     42.34 o
  -5   0  20       42.48       42.40     26.56 o
  -4   0  20       88.75       80.96     26.93 o
  -2   0  20      171.15      146.45     24.17 o
  -1   0  20        4.77       18.28     15.47 o
   0   0  20      213.19      192.89     20.75 o
   1   0  20       10.84       11.94     13.49 o
   2   0  20        9.07        7.46     21.29 o
   3   0  20        2.27       10.92     40.71 o
   4   0  20        0.42      -12.48     43.83 o
  -5   1  20        6.23       59.32     29.10 o
  -4   1  20      286.14      295.06     36.84 o
  -3   1  20       58.03       60.52     43.12 o
  -2   1  20        1.12       37.92     23.07 o
  -1   1  20       39.56       40.87     18.13 o
   0   1  20      665.21      607.59     29.42 o
   1   1  20      176.93      179.23     28.87 o
   2   1  20       56.70       53.72     25.63 o
   3   1  20      491.05      383.87     43.65 o
   4   1  20        0.35      -16.62     44.85 o
  -5   2  20       16.63       29.25     29.42 o
  -4   2  20      186.81      181.76     33.35 o
  -3   2  20       48.05       45.70     20.83 o
  -2   2  20       81.04       57.21     24.83 o
  -1   2  20       14.85       34.17     26.36 o
   0   2  20      287.65      315.53     38.77 o
   1   2  20       12.13        6.59     20.76 o
   2   2  20       50.25       67.80     26.74 o
   3   2  20        4.58       35.04     27.43 o
   4   2  20       55.33       -9.29     42.74 o
  -5   3  20       16.43       36.06     29.70 o
  -4   3  20       23.07       27.79     23.78 o
  -3   3  20        3.63       58.29     35.59 o
  -2   3  20      150.89      184.66     33.31 o
  -1   3  20       74.95       77.82     33.99 o
   0   3  20       64.94       82.00     27.48 o
   1   3  20      104.09      100.85     27.97 o
   2   3  20      738.22      587.76     52.06 o
   3   3  20      276.34      225.00     40.12 o
  -4   4  20      270.14      240.80     37.44 o
  -2   4  20      141.51      210.77     30.80 o
  -1   4  20       55.52      104.35     37.59 o
   0   4  20       20.13       20.43     22.84 o
   1   4  20        4.55       21.75     25.13 o
   2   4  20        5.19       23.32     26.75 o
   3   4  20        0.29       12.28     29.99 o
  -4   5  20        0.96        3.62     27.01 o
  -3   5  20      237.36      238.13     33.84 o
  -2   5  20      886.58      718.15     62.89 o
  -1   5  20        5.00      -13.47     26.93 o
   0   5  20       28.67       32.53     22.75 o
   1   5  20        7.15       17.42     25.41 o
   2   5  20      119.05      125.40     36.18 o
   3   5  20      107.50       57.25     34.55 o
  -4   6  20        4.26       51.07     28.44 o
  -3   6  20       28.39       60.59     39.49 o
  -2   6  20       12.22       48.37     33.18 o
  -1   6  20       37.86       39.55     33.92 o
   0   6  20       49.33       58.67     34.16 o
   1   6  20       11.87       30.92     29.57 o
   2   6  20        1.26        4.10     30.88 o
  -3   7  20       46.08       74.09     42.74 o
  -2   7  20       75.90       57.67     38.54 o
  -1   7  20      281.84      271.86     55.02 o
   0   7  20       99.84       99.56     33.97 o
   1   7  20       73.16       94.07     35.47 o
   2   7  20       84.16      100.20     36.82 o
  -2   8  20        2.37       24.76     40.17 o
  -1   8  20        0.03       20.42     39.42 o
   0   8  20      170.17      104.32     39.62 o
   1   8  20       53.21       79.78     44.20 o
   0 -12  21        0.72       12.23     38.74 o
   1 -12  21       30.48       38.26     25.39 o
  -2 -11  21      381.52      439.58     64.93 o
  -1 -11  21       12.54       13.57     26.53 o
   0 -11  21       22.75       78.76     39.72 o
   1 -11  21        1.18       42.78     25.77 o
   2 -11  21        0.47       20.20     27.72 o
  -2 -10  21       55.37      118.60     40.71 o
  -1 -10  21        0.15       27.75     25.10 o
   0 -10  21       42.84       71.77     50.38 o
   1 -10  21       65.37       88.28     34.13 o
   2 -10  21        3.05       25.02     34.60 o
   3 -10  21       21.11       38.58     35.92 o
  -3  -9  21        5.71      -11.06     26.66 o
  -2  -9  21       44.66       33.99     28.22 o
  -1  -9  21        0.00        5.16     24.36 o
   0  -9  21       66.79      148.43     80.74 o
   1  -9  21       22.76       72.98     28.97 o
   2  -9  21        0.64       39.03     28.79 o
   3  -9  21       21.84       28.26     34.32 o
  -3  -8  21       15.15       -3.07     24.48 o
  -2  -8  21       35.17       29.85     27.00 o
  -1  -8  21      481.91      443.04     54.68 o
   0  -8  21      500.84      681.02     68.22 o
   1  -8  21        7.90       63.67     51.02 o
   2  -8  21        0.15        5.95     24.01 o
   3  -8  21        4.34       61.24     39.22 o
   4  -8  21       97.48       70.03     39.38 o
  -4  -7  21      308.00      304.57     44.48 o
  -3  -7  21      216.94      257.48     40.09 o
  -2  -7  21        2.58        4.88     20.62 o
  -1  -7  21      328.75      273.42     42.40 o
   0  -7  21      215.53      243.48     61.43 o
   1  -7  21        0.65       18.38     41.69 o
   2  -7  21      154.28      170.48     41.22 o
   4  -7  21      272.21      214.83     60.65 o
  -4  -6  21       21.61        4.93     28.86 o
  -3  -6  21       47.97       76.52     27.66 o
  -2  -6  21      549.21      526.84     44.01 o
  -1  -6  21        3.66       46.47     25.71 o
   0  -6  21      119.92      140.59     25.64 o
   1  -6  21      411.85      376.85     53.40 o
   2  -6  21       27.89       60.87     33.28 o
   4  -6  21       48.79       31.87     33.31 o
  -4  -5  21       22.37       31.91     27.69 o
  -3  -5  21        0.01       11.79     23.10 o
  -2  -5  21       38.07       40.81     21.07 o
  -1  -5  21       10.23       13.59     16.79 o
   0  -5  21       99.48      144.98     24.86 o
   1  -5  21      135.20      157.09     35.14 o
   2  -5  21       14.97       53.61     29.41 o
   3  -5  21       28.73       74.89     31.41 o
   4  -5  21       32.64       75.80     34.40 o
  -4  -4  21        5.32       26.18     25.32 o
  -3  -4  21      116.64       97.08     27.13 o
  -2  -4  21      146.02      181.48     28.61 o
  -1  -4  21        5.57       15.38     24.02 o
   0  -4  21      444.60      464.67     28.92 o
   1  -4  21      133.53      177.19     28.69 o
   2  -4  21       30.58       93.32     34.50 o
   3  -4  21        0.86       48.22     26.32 o
   4  -4  21       95.14      108.21     41.11 o
  -5  -3  21       14.38       38.94     29.84 o
  -4  -3  21       56.87       36.86     25.88 o
  -3  -3  21       11.43       31.57     21.95 o
  -2  -3  21       27.23       40.93     19.50 o
  -1  -3  21      161.93      162.12     24.81 o
   0  -3  21       63.35       61.58     17.22 o
   1  -3  21       41.96       87.74     21.80 o
   3  -3  21        0.56       23.09     24.78 o
   4  -3  21       22.56       22.66     49.87 o
  -5  -2  21        0.88        8.31     27.54 o
  -4  -2  21        0.71       12.31     28.22 o
  -3  -2  21      190.96      204.58     31.32 o
  -2  -2  21      168.66      159.62     26.85 o
  -1  -2  21      202.87      199.60     25.87 o
   0  -2  21      157.81      147.12     21.95 o
   1  -2  21       24.42       45.84     14.56 o
   2  -2  21       87.88      135.30     55.97 o
   3  -2  21       48.77       76.06     45.46 o
  -5  -1  21        8.30       14.35     26.39 o
  -4  -1  21        2.89        5.16     21.97 o
  -3  -1  21       28.85       68.45     23.71 o
  -2  -1  21       79.04       92.07     22.42 o
  -1  -1  21       34.06       32.86     37.76 o
   0  -1  21        0.27       11.02     14.10 o
   1  -1  21       23.46       21.05     15.09 o
   2  -1  21       61.62       92.20     44.51 o
   3  -1  21       62.24       97.97     48.04 o
   4  -1  21        4.84       62.08     48.31 o
  -5   0  21       66.40       85.31     30.87 o
  -4   0  21        9.43       11.93     23.20 o
  -3   0  21       64.35       98.86     25.75 o
  -2   0  21      167.87      186.83     27.52 o
  -1   0  21       85.14       98.22     16.59 o
   0   0  21       10.29       16.10     12.89 o
   1   0  21        0.01       22.14     14.70 o
   2   0  21        0.78       -8.46     21.93 o
   3   0  21      149.86      178.71     59.30 o
   4   0  21       24.68       41.93     44.71 o
  -5   1  21        0.07       40.85     29.57 o
  -4   1  21       12.54       52.72     25.65 o
  -3   1  21       20.23       24.22     24.05 o
  -2   1  21        0.89       31.85     18.71 o
  -1   1  21        0.28       13.33     16.79 o
   0   1  21       14.37       38.19     15.40 o
   1   1  21       25.06       60.86     26.63 o
   2   1  21       60.19       78.48     28.10 o
   3   1  21      212.40      193.70     60.18 o
   4   1  21       19.32       18.39     50.88 o
  -4   2  21      118.54      104.04     29.01 o
  -3   2  21      208.33      199.77     31.21 o
  -2   2  21       14.81       26.35     28.36 o
  -1   2  21       57.47       96.67     23.10 o
   0   2  21      115.40      154.54     43.52 o
   1   2  21        8.42       31.68     23.88 o
   2   2  21      110.98       67.37     30.31 o
   3   2  21        6.38       24.02     28.45 o
   4   2  21       36.56      108.89     57.06 o
  -4   3  21       56.46       96.26     29.27 o
  -3   3  21        0.39       51.27     23.04 o
  -2   3  21       83.25      134.60     41.93 o
  -1   3  21       34.18       49.39     31.07 o
   0   3  21       33.01       45.55     24.80 o
   1   3  21       32.16       28.62     25.45 o
   2   3  21       35.81       42.98     27.70 o
   3   3  21      126.78      136.66     36.60 o
  -4   4  21       10.22       72.23     28.43 o
  -3   4  21        6.71       44.36     22.20 o
  -2   4  21       39.89       18.05     35.28 o
  -1   4  21        0.67       48.78     34.47 o
   0   4  21        9.14       -1.97     21.78 o
   1   4  21       58.32       42.12     28.89 o
   2   4  21        2.59       -0.31     28.91 o
   3   4  21      238.30      166.45     40.27 o
  -4   5  21       29.82       95.34     31.83 o
  -3   5  21      528.43      387.00     63.16 o
  -2   5  21      326.96      384.21     58.55 o
  -1   5  21        0.95       17.44     32.02 o
   0   5  21        4.24       20.79     25.16 o
   1   5  21       11.43       33.86     32.40 o
   2   5  21      305.65      208.27     41.63 o
  -3   6  21      418.17      415.49     65.74 o
  -2   6  21       14.51       21.64     34.87 o
  -1   6  21        3.76      -16.08     32.16 o
   0   6  21       45.23       29.49     26.68 o
   1   6  21       41.66       58.82     32.50 o
   2   6  21       38.02       55.36     34.32 o
  -3   7  21       18.68       81.82     47.22 o
  -2   7  21      320.21      313.99     58.42 o
  -1   7  21        7.52       71.58     39.62 o
   0   7  21       14.85       43.03     30.57 o
   1   7  21       52.50       41.83     35.05 o
  -1   8  21      172.79      148.85     55.97 o
   0   8  21        3.08       26.17     39.66 o
  -1 -11  22       17.34      -11.43     22.86 o
   0 -11  22        9.48       20.22     28.56 o
   1 -11  22        3.64       61.69     47.09 o
   2 -11  22       15.07       68.08     50.58 o
  -2 -10  22       66.07       24.76     31.82 o
  -1 -10  22       46.68       37.72     27.61 o
   0 -10  22        7.10       26.60     26.87 o
   1 -10  22        0.07       30.45     33.86 o
   2 -10  22       64.67      152.44     69.20 o
   3 -10  22        7.23       98.86     41.04 o
  -3  -9  22        0.58      -13.37     26.73 o
  -2  -9  22       86.38       77.21     30.60 o
  -1  -9  22       23.13       41.11     26.87 o
   0  -9  22        0.16       32.57     20.84 o
   1  -9  22      743.51      648.76    100.48 o
   2  -9  22       79.89       97.87     34.50 o
   3  -9  22      251.11      252.03     80.36 o
  -3  -8  22        1.45        9.09     28.46 o
  -2  -8  22        8.27       31.28     24.56 o
  -1  -8  22       69.95       38.47     26.32 o
   0  -8  22        4.43       48.74     20.42 o
   1  -8  22       39.08      104.81     29.09 o
   2  -8  22       64.50       96.27     31.48 o
   3  -8  22      125.20      119.89     36.88 o
  -4  -7  22       17.63       42.38     30.44 o
  -3  -7  22       62.96       24.27     30.02 o
  -2  -7  22        7.89       -2.26     19.66 o
  -1  -7  22       33.48       15.74     21.37 o
   0  -7  22       61.67      107.05     47.49 o
   1  -7  22       21.28       75.75     25.78 o
   2  -7  22        5.34       67.22     29.79 o
   3  -7  22       19.20       84.93     30.97 o
   4  -7  22       66.57       71.71     38.39 o
  -4  -6  22        0.08       18.47     29.65 o
  -3  -6  22        2.03       31.78     23.81 o
  -2  -6  22      503.26      422.97     40.91 o
  -1  -6  22       88.41       77.14     28.22 o
   0  -6  22       65.99       64.79     30.80 o
   1  -6  22       41.88       66.03     23.83 o
   2  -6  22       16.75       67.73     40.44 o
   3  -6  22       39.21       91.53     45.49 o
   4  -6  22      178.13      165.02     42.41 o
  -4  -5  22      199.71      127.94     45.32 o
  -3  -5  22       74.65      101.84     29.31 o
  -2  -5  22      214.57      192.20     30.11 o
  -1  -5  22     1072.21      878.62     43.87 o
   0  -5  22      234.65      332.65     36.73 o
   1  -5  22      309.41      346.20     37.88 o
   2  -5  22       60.73       64.46     36.57 o
   3  -5  22       10.26       68.66     27.89 o
   4  -5  22      303.85      196.03     61.13 o
  -4  -4  22        0.30      -11.64     25.84 o
  -3  -4  22      135.75      138.76     30.56 o
  -2  -4  22      216.53      277.72     89.29 o
   0  -4  22      399.76      462.18     39.20 o
   1  -4  22       71.29      124.40     38.06 o
   2  -4  22       19.00       43.63     23.09 o
   3  -4  22       45.87       57.33     44.54 o
   4  -4  22       18.22        1.97     54.07 o
  -4  -3  22       59.73       28.50     26.00 o
  -3  -3  22       38.56       69.00     25.36 o
  -2  -3  22        0.80        4.27     17.35 o
  -1  -3  22       49.83       64.44     21.32 o
   0  -3  22       36.65       56.45     17.25 o
   1  -3  22      124.80      138.75     25.98 o
   2  -3  22      372.97      315.19     45.73 o
   3  -3  22      106.87      122.32     33.72 o
   4  -3  22       30.81       64.32     58.08 o
  -4  -2  22       82.53      100.50     29.35 o
  -3  -2  22       38.24       63.86     24.74 o
  -2  -2  22       23.14       24.86     20.19 o
  -1  -2  22      404.83      403.68     34.09 o
   0  -2  22      297.33      285.05     25.51 o
   1  -2  22       66.04      106.93     29.38 o
   2  -2  22       22.73       56.41     23.74 o
   3  -2  22        3.70       38.74     44.91 o
  -4  -1  22       82.98       66.35     27.22 o
  -3  -1  22        0.03       41.15     22.72 o
  -2  -1  22        4.79       30.12     20.87 o
  -1  -1  22      229.90      254.52     30.01 o
   0  -1  22       23.92       45.69     15.64 o
   1  -1  22        0.79       37.64     17.67 o
   2  -1  22      144.89      195.94     53.46 o
   3  -1  22       42.26       53.53     48.65 o
   4  -1  22        0.85       44.98     48.92 o
  -4   0  22      188.77      161.36     32.97 o
  -3   0  22       10.67       28.70     22.35 o
  -2   0  22        2.73       31.25     19.97 o
  -1   0  22        0.96       17.31     32.26 o
   0   0  22       37.39       51.92     15.90 o
   1   0  22        3.14       23.07     22.69 o
   2   0  22        1.55       27.66     30.19 o
   3   0  22       26.97       59.23     45.46 o
   4   0  22       44.23       69.14     51.43 o
  -4   1  22       93.03       98.39     34.43 o
  -3   1  22       44.52       69.26     24.80 o
  -2   1  22      110.77       92.44     24.22 o
  -1   1  22      110.17      102.17     17.42 o
   0   1  22       77.73      104.29     25.92 o
   1   1  22       85.41       73.72     37.76 o
   2   1  22       80.90       67.10     62.79 o
   3   1  22       39.47       86.10     49.66 o
  -4   2  22        0.08       33.15     24.38 o
  -3   2  22       83.99      138.42     33.75 o
  -2   2  22        1.80       41.43     46.92 o
  -1   2  22        8.51       35.70     19.53 o
   0   2  22        9.58       15.00     32.87 o
   1   2  22       76.69       86.59     28.46 o
   2   2  22      268.58      244.84     40.23 o
   3   2  22      116.23      112.63     35.46 o
  -4   3  22       33.62       26.52     38.71 o
  -3   3  22      300.22      241.83     67.98 o
  -2   3  22        0.10       38.03     22.42 o
  -1   3  22       80.18       61.40     37.86 o
   0   3  22      131.75      171.17     39.76 o
   1   3  22       32.51       60.89     26.67 o
   2   3  22        5.53       23.28     30.91 o
   3   3  22       86.41       82.90     35.68 o
  -4   4  22       28.20       54.45     27.68 o
  -3   4  22      106.48      195.22     45.93 o
  -2   4  22        0.02       -0.81     34.81 o
  -1   4  22      230.44      152.65     44.71 o
   0   4  22        1.23       31.45     26.51 o
   1   4  22       14.31       18.44     26.43 o
   2   4  22       51.42       56.70     34.01 o
  -3   5  22      107.71      135.42     44.58 o
  -2   5  22      140.66      117.98     43.76 o
  -1   5  22       98.46       91.12     43.22 o
   0   5  22       23.67       21.21     27.65 o
   1   5  22        3.47      -17.44     34.87 o
   2   5  22       27.08       38.07     34.30 o
  -3   6  22      260.07      241.06     54.41 o
  -2   6  22        4.85       32.29     37.93 o
  -1   6  22      119.22      116.90     46.68 o
   0   6  22        3.97       15.18     29.43 o
   1   6  22        0.10       -4.63     48.92 o
  -2   7  22      634.54      457.49     71.78 o
  -1   7  22        0.05       73.75     43.83 o
   0   7  22        0.40       41.31     33.34 o
  -1 -11  23       15.62       -1.09     27.55 o
   0 -11  23       22.58       43.35     31.48 o
   1 -11  23        5.11       36.99     31.28 o
  -2 -10  23       19.59      -12.38     24.76 o
  -1 -10  23        6.23       31.89     29.11 o
   0 -10  23        0.94       55.02     29.85 o
   1 -10  23       14.69       30.31     24.91 o
   2 -10  23       92.21       92.23     47.02 o
  -2  -9  23       49.60       89.35     35.62 o
  -1  -9  23       14.33       45.39     29.24 o
   0  -9  23      101.49       42.74     29.85 o
   1  -9  23       87.78       93.37     31.31 o
   2  -9  23       29.88       78.72     40.71 o
   3  -9  23        6.65       18.17     32.18 o
  -3  -8  23       26.25       15.00     26.96 o
  -2  -8  23      115.96      116.22     38.60 o
  -1  -8  23       72.79       35.76     27.14 o
   0  -8  23      179.89      207.68     44.71 o
   1  -8  23       56.28      103.25     29.80 o
   2  -8  23       75.42      119.03     32.04 o
   3  -8  23      101.39       92.05     37.54 o
  -3  -7  23       56.26       60.71     42.88 o
  -2  -7  23        3.51       18.45     26.73 o
  -1  -7  23       32.85       25.10     23.61 o
   0  -7  23      180.78      230.81     45.05 o
   1  -7  23      242.19      228.78     67.00 o
   2  -7  23       11.81       30.60     28.99 o
  -4  -6  23      133.09      116.60     40.81 o
  -3  -6  23       21.32       34.87     29.55 o
  -2  -6  23       20.44       64.42     25.07 o
  -1  -6  23      147.31      194.99     39.96 o
   0  -6  23        0.39       27.34     27.75 o
   1  -6  23       22.40       21.53     22.86 o
   2  -6  23       32.44       35.30     27.52 o
   3  -6  23        5.43       51.53     31.39 o
   4  -6  23       10.49       44.01     35.55 o
  -4  -5  23      262.91      161.64     39.72 o
  -3  -5  23       54.24       35.57     18.03 o
  -2  -5  23        2.13       17.96     30.36 o
  -1  -5  23      292.89      300.69     34.90 o
   0  -5  23        9.08       16.28     25.24 o
   1  -5  23       18.77       68.74     23.79 o
   2  -5  23      153.64      141.08     32.67 o
   3  -5  23       33.65       67.32     30.90 o
   4  -5  23       54.42       85.07     38.50 o
  -4  -4  23       99.93       43.46     28.53 o
  -3  -4  23       23.19       34.94     25.44 o
  -2  -4  23       66.85       75.95     24.59 o
   0  -4  23      190.08      244.93     40.91 o
   1  -4  23      490.34      432.13     48.07 o
   2  -4  23      195.00      176.68     32.49 o
   3  -4  23        2.04       52.00     29.49 o
   4  -4  23        2.64       33.24     53.06 o
  -4  -3  23       13.45       53.50     28.04 o
  -3  -3  23       77.18       71.72     28.26 o
  -2  -3  23       46.00       68.42     22.84 o
  -1  -3  23       27.59        7.76     16.98 o
   0  -3  23      188.64      203.00     50.48 o
   1  -3  23       47.47       91.56     48.51 o
   2  -3  23       41.42       70.77     26.20 o
   3  -3  23        0.40       78.29     51.63 o
   4  -3  23       11.49      115.75     66.63 o
  -4  -2  23        5.07       27.40     26.56 o
  -3  -2  23       17.12       51.55     28.22 o
  -2  -2  23       43.93       41.40     27.04 o
  -1  -2  23        0.44       23.66     19.74 o
   0  -2  23       40.96       75.11     32.60 o
   1  -2  23        9.47       41.11     25.65 o
   2  -2  23        1.66       15.06     27.88 o
  -4  -1  23        8.86       44.70     27.29 o
  -3  -1  23        1.11       16.65     31.62 o
  -2  -1  23      167.91      200.66     31.23 o
  -1  -1  23      311.05      255.84     45.15 o
   1  -1  23        3.07        6.35     15.97 o
   2  -1  23       72.30      108.35     50.27 o
   3  -1  23       26.36       85.35     47.29 o
   4  -1  23       50.43      116.56     65.06 o
  -4   0  23        6.22        5.82     25.08 o
  -3   0  23      663.61      525.54     46.21 o
  -2   0  23      122.11      116.22     26.00 o
  -1   0  23        3.58       22.46     28.46 o
   0   0  23      200.06      166.46     25.23 o
   1   0  23        1.43       23.09     26.60 o
   2   0  23        2.56       48.78     43.69 o
   3   0  23       51.10       47.49     48.58 o
  -4   1  23       73.55       73.85     29.21 o
  -3   1  23       36.36       62.94     24.02 o
  -2   1  23       82.48      137.90     29.51 o
  -1   1  23        2.15       19.23     19.74 o
   0   1  23       43.45       34.99     24.34 o
   1   1  23        4.62       14.81     24.99 o
   2   1  23        6.75       56.10     28.55 o
   3   1  23        1.85       38.13     50.88 o
  -4   2  23        5.55       25.23     25.90 o
  -3   2  23       27.25       23.38     25.85 o
  -2   2  23       76.32       54.37     23.96 o
  -1   2  23       65.19       97.36     42.20 o
   0   2  23        8.98       26.54     23.94 o
   1   2  23       46.44       41.35     27.23 o
   2   2  23       43.21       53.06     32.03 o
   3   2  23       10.56       85.69     50.75 o
  -4   3  23       20.40       82.15     29.69 o
  -3   3  23        9.29       50.71     26.95 o
  -2   3  23       26.92       29.36     22.57 o
  -1   3  23       18.63       55.36     34.19 o
   0   3  23      246.06      251.62     47.63 o
   1   3  23        0.02       20.21     26.75 o
   2   3  23      114.53      107.80     36.07 o
   3   3  23        6.23       17.54     34.13 o
  -3   4  23      125.60      150.33     31.89 o
  -2   4  23       11.62       42.13     41.45 o
  -1   4  23       15.41       63.91     39.69 o
   0   4  23       10.11       33.72     35.96 o
   1   4  23       16.60       -7.05     27.93 o
   2   4  23      205.05      224.70     44.89 o
  -3   5  23      133.04      135.29     47.63 o
  -2   5  23       49.87       16.62     42.20 o
  -1   5  23       38.59       29.45     40.57 o
   0   5  23       11.44       25.37     37.93 o
   1   5  23       64.43       31.02     33.69 o
   2   5  23       76.95       90.93     38.35 o
  -2   6  23       11.72       72.19     41.32 o
  -1   6  23       13.29       64.59     41.52 o
   0   6  23        0.43       -2.65     39.83 o
   1   6  23      138.28      106.34     37.89 o
   0 -11  24       45.43       64.05     34.87 o
  -1 -10  24       75.19       42.47     30.67 o
   0 -10  24        5.50       18.59     29.45 o
   1 -10  24       18.11       44.38     27.25 o
   2 -10  24        0.11       33.95     36.82 o
  -2  -9  24        4.83       28.02     30.87 o
  -1  -9  24        8.19      -13.09     26.19 o
   0  -9  24        8.43      -11.06     24.09 o
   1  -9  24       13.57       38.20     29.83 o
   2  -9  24       25.68       91.96     35.21 o
  -3  -8  24        1.70      -12.92     25.85 o
  -2  -8  24        8.04       -2.85     26.53 o
  -1  -8  24      126.25      134.20     39.69 o
   0  -8  24       25.66       66.42     32.97 o
   1  -8  24      252.64      299.21     42.27 o
   2  -8  24      105.34      106.54     35.13 o
   3  -8  24      108.97      133.23     39.61 o
  -3  -7  24        0.24       -2.35     26.84 o
  -2  -7  24       19.77       11.06     25.78 o
  -1  -7  24       57.02       96.07     33.92 o
   0  -7  24       19.20       25.92     26.66 o
   2  -7  24       20.07       67.39     29.90 o
   3  -7  24        0.42       40.42     32.56 o
  -3  -6  24      148.05      110.83     34.30 o
  -2  -6  24       59.59       63.16     24.64 o
  -1  -6  24      394.70      346.83     51.02 o
   0  -6  24      218.58      268.81     46.34 o
   1  -6  24        1.65       50.25     47.63 o
   2  -6  24      123.35       81.32     30.03 o
   3  -6  24        2.28       36.98     32.36 o
  -4  -5  24      265.23      206.84     43.28 o
  -3  -5  24        2.10       -2.29     23.68 o
  -2  -5  24      289.93      208.88     34.12 o
  -1  -5  24      139.40      140.17     35.89 o
   0  -5  24      500.77      453.55     55.43 o
   1  -5  24      459.17      433.09     74.50 o
   2  -5  24       24.86       41.77     61.43 o
   3  -5  24        1.73       53.50     31.47 o
  -4  -4  24       32.70       55.48     33.14 o
  -3  -4  24       80.05       95.92     32.50 o
  -1  -4  24      648.72      625.27     40.89 o
   1  -4  24       73.77      122.08     33.48 o
   2  -4  24       19.12       67.15     28.33 o
   3  -4  24       41.96       99.43     31.60 o
  -4  -3  24        0.06       59.29     29.32 o
  -3  -3  24        6.36       56.06     25.97 o
  -2  -3  24      264.58      220.89     32.81 o
  -1  -3  24       52.45       74.77     22.70 o
   0  -3  24      230.98      255.03     39.62 o
   1  -3  24      361.04      334.53     52.24 o
   2  -3  24        0.56       45.44     26.89 o
   3  -3  24       78.33      112.35     59.91 o
  -4  -2  24       15.45       -0.10     44.88 o
  -3  -2  24      159.75      170.50     33.90 o
  -2  -2  24       43.88       35.68     22.27 o
  -1  -2  24        0.44       35.79     19.54 o
   0  -2  24       61.55       83.70     23.07 o
   1  -2  24      121.63      145.19     33.11 o
  -4  -1  24       15.39       29.79     28.32 o
  -3  -1  24      236.84      170.35     33.92 o
  -2  -1  24      666.51      582.33     71.71 o
  -1  -1  24      238.55      208.62     29.12 o
   0  -1  24       14.23       61.76     21.97 o
   1  -1  24       29.00       54.35     27.52 o
   2  -1  24        0.00        0.27     41.25 o
   3  -1  24       77.30      103.33     55.84 o
  -4   0  24       35.45       79.01     31.34 o
  -3   0  24       84.41       94.82     27.99 o
  -2   0  24       72.03       77.28     25.56 o
  -1   0  24      163.11      214.51     29.54 o
   0   0  24      125.44      140.45     25.97 o
   1   0  24        1.26       13.05     25.89 o
   2   0  24       17.63       89.42     49.93 o
   3   0  24       19.26        4.27     47.49 o
  -4   1  24       97.13       40.72     29.38 o
  -3   1  24       14.08       64.19     26.60 o
  -2   1  24      270.92      247.24     34.38 o
  -1   1  24       21.61       47.81     25.78 o
   0   1  24       82.20       85.22     37.25 o
   1   1  24       71.48      115.43     31.92 o
   2   1  24       28.02       49.83     30.13 o
   3   1  24      129.17      162.22     67.24 o
  -4   2  24       14.95       56.64     30.40 o
  -3   2  24        0.77       32.55     26.25 o
  -2   2  24        0.41       29.80     38.67 o
  -1   2  24       64.55       71.71     39.83 o
   0   2  24        2.14       38.27     36.37 o
   1   2  24      133.45      119.57     34.02 o
   2   2  24       38.78       89.92     34.26 o
   3   2  24        2.35       58.75     53.33 o
  -3   3  24        4.04       58.79     31.55 o
  -2   3  24       86.33       96.88     47.29 o
  -1   3  24       23.24       32.77     39.89 o
   0   3  24        0.45       -4.14     35.62 o
   1   3  24       38.66       42.05     30.13 o
   2   3  24       32.49       16.40     32.82 o
  -3   4  24        3.03       20.42     45.52 o
  -2   4  24      198.09      159.98     53.19 o
  -1   4  24        0.27       23.88     38.27 o
   0   4  24       18.63       15.47     37.25 o
   1   4  24       33.31       42.28     32.64 o
   2   4  24       21.96       16.83     35.62 o
  -2   5  24     1025.01      829.29     90.91 o
  -1   5  24        0.87       50.95     43.22 o
   0   5  24        1.29      -10.11     37.25 o
   1   5  24       13.55       23.95     32.95 o
  -1   6  24      157.34       99.46     51.56 o
   0   6  24        0.44       96.88     51.56 o
  -1 -10  25       62.28      111.20     37.18 o
   0 -10  25        7.77       19.54     29.78 o
   1 -10  25       17.64       61.59     34.04 o
  -2  -9  25       37.73       33.79     33.86 o
  -1  -9  25        2.53       16.96     29.51 o
   0  -9  25        0.02        1.56     26.66 o
   1  -9  25      159.08      217.89     62.01 o
   2  -9  25        2.05       47.51     31.72 o
  -2  -8  25       49.74       63.91     32.29 o
  -1  -8  25        2.47       12.62     28.36 o
   0  -8  25       28.11       61.60     35.01 o
   1  -8  25      126.23      194.57     37.52 o
   2  -8  25      109.18      137.62     36.50 o
  -3  -7  25        2.88        2.82     27.30 o
  -2  -7  25       50.70       43.63     30.46 o
  -1  -7  25       95.35      113.91     38.47 o
   0  -7  25       10.86       23.95     30.60 o
   1  -7  25        5.40       53.91     52.14 o
   2  -7  25       12.42       48.05     30.33 o
   3  -7  25        2.49       43.44     34.95 o
  -3  -6  25       74.68       78.04     47.12 o
  -2  -6  25        6.27       25.78     26.60 o
  -1  -6  25      115.44      103.87     35.69 o
   0  -6  25       26.83       27.41     28.16 o
   1  -6  25       84.71       94.68     29.66 o
   2  -6  25        0.26       45.50     32.50 o
   3  -6  25        0.85       47.04     32.92 o
  -3  -5  25        3.20        6.36     25.18 o
  -2  -5  25       11.40       17.79     22.80 o
  -1  -5  25       48.98       49.05     29.17 o
   0  -5  25       17.32       58.42     29.92 o
   1  -5  25      107.94      138.94     31.92 o
   2  -5  25       87.02       87.47     31.52 o
   3  -5  25        1.71        5.49     31.40 o
  -3  -4  25        2.42       25.45     25.94 o
  -2  -4  25      178.93      190.22     38.40 o
  -1  -4  25      111.38      116.23     26.87 o
   0  -4  25      107.81      104.48     32.57 o
   1  -4  25        0.01       40.11     32.26 o
   2  -4  25       99.91      113.95     30.85 o
   3  -4  25       26.49      117.03     59.50 o
  -4  -3  25       32.99       45.39     30.74 o
  -3  -3  25        3.78       26.36     25.55 o
  -2  -3  25       54.08       63.95     24.00 o
  -1  -3  25      291.10      238.47     32.66 o
   0  -3  25       23.66       46.81     26.39 o
   2  -3  25       56.06       59.59     28.36 o
   3  -3  25        2.66      146.07     69.95 o
  -4  -2  25        7.49       29.09     29.72 o
  -3  -2  25      114.90      115.45     32.36 o
  -2  -2  25       66.02       71.58     26.08 o
  -1  -2  25       64.11       65.06     42.06 o
   0  -2  25      134.35      135.89     26.73 o
   1  -2  25       83.69       79.33     26.63 o
  -4  -1  25        0.11       31.78     30.62 o
  -3  -1  25        5.49       14.11     24.27 o
  -2  -1  25        3.34       36.54     23.81 o
  -1  -1  25      137.73      153.10     29.61 o
   0  -1  25       72.09       79.51     23.89 o
   1  -1  25       25.07       27.88     42.34 o
   2  -1  25       61.72      103.13     52.92 o
   3  -1  25        2.23       34.87     51.90 o
  -4   0  25      140.07       89.04     33.44 o
  -3   0  25       12.55       34.76     26.60 o
  -2   0  25      149.44      140.03     30.94 o
  -1   0  25        1.35       39.29     22.85 o
   0   0  25       12.82        1.56     35.89 o
   1   0  25       16.82       41.86     27.92 o
   2   0  25        0.17        3.53     46.95 o
   3   0  25      107.63      123.75     56.99 o
  -3   1  25      316.47      253.78     58.08 o
  -2   1  25       48.14       94.41     28.61 o
  -1   1  25       67.12       91.16     25.33 o
   0   1  25        0.23       -9.23     34.13 o
   1   1  25        1.25       60.64     27.73 o
   2   1  25        4.84       33.18     47.76 o
  -3   2  25       38.06       58.99     29.05 o
  -2   2  25        0.17       31.38     25.69 o
  -1   2  25        4.23       17.98     36.84 o
   0   2  25       29.33       35.55     37.86 o
   1   2  25       12.18       18.26     30.08 o
   2   2  25        4.94       21.86     32.84 o
  -3   3  25       45.06       51.22     32.33 o
  -2   3  25       48.21       43.08     45.46 o
  -1   3  25        9.24      -19.61     39.22 o
   0   3  25      120.57      126.87     45.80 o
   1   3  25       13.33        1.25     31.58 o
   2   3  25        1.31       25.65     33.86 o
  -2   4  25        7.34       18.05     45.86 o
  -1   4  25       77.76       38.81     42.06 o
   0   4  25       22.86       51.77     42.88 o
   1   4  25       60.71       82.26     36.34 o
  -2   5  25       23.53       35.42     47.15 o
  -1   5  25       25.92       23.95     42.27 o
   0   5  25       16.46       46.61     43.29 o
  -1  -9  26       63.73       50.00     34.67 o
   0  -9  26       20.92       39.22     37.79 o
   1  -9  26       12.93       61.92     33.38 o
  -2  -8  26       41.63       58.96     35.14 o
  -1  -8  26      105.91      159.24     45.93 o
   0  -8  26        5.22       60.18     36.23 o
   1  -8  26       74.80      140.95     47.90 o
   2  -8  26      100.10      127.69     68.97 o
  -2  -7  26       52.58       21.64     27.61 o
  -1  -7  26       26.44       60.45     33.86 o
   0  -7  26      250.10      334.82     57.33 o
   1  -7  26      171.03      183.88     38.46 o
   2  -7  26      109.84       98.23     34.80 o
  -3  -6  26        0.06       -0.05     24.72 o
  -2  -6  26       42.93       48.58     30.73 o
  -1  -6  26      127.52       86.84     35.14 o
   0  -6  26        2.89       41.11     33.99 o
   1  -6  26       29.39       60.57     29.99 o
   2  -6  26       13.74       49.56     50.95 o
  -3  -5  26       33.30       56.35     28.09 o
  -2  -5  26       29.50       53.03     48.04 o
  -1  -5  26      794.10      664.35     65.34 o
   0  -5  26      278.78      276.61     49.12 o
   1  -5  26       93.19      115.36     47.66 o
   2  -5  26        7.41       40.79     29.20 o
   3  -5  26       26.67       55.84     36.04 o
  -3  -4  26       95.90      115.91     32.72 o
  -2  -4  26        5.20       58.34     26.84 o
  -1  -4  26       76.55      145.67     36.23 o
   0  -4  26      178.85      195.47     42.54 o
   2  -4  26       20.36       48.71     30.48 o
   3  -4  26        4.84       53.19     62.62 o
  -3  -3  26        2.72       23.19     26.26 o
  -2  -3  26       41.74       63.32     26.42 o
  -1  -3  26      270.55      250.56     47.66 o
   0  -3  26      175.30      178.37     39.01 o
   1  -3  26      247.53      274.11     38.78 o
   2  -3  26        0.27       72.53     59.70 o
   3  -3  26       32.85       74.02     66.01 o
  -3  -2  26       53.14       25.57     28.11 o
  -2  -2  26        2.76       36.69     23.58 o
  -1  -2  26       25.10       67.98     22.48 o
   0  -2  26      102.94      136.91     27.70 o
   1  -2  26      199.16      207.48     33.89 o
   2  -2  26       22.38       77.01     53.40 o
   3  -2  26       76.30       55.36     59.84 o
  -3  -1  26      158.97       93.03     32.86 o
  -2  -1  26       21.95       49.76     24.67 o
  -1  -1  26        0.28       19.48     21.08 o
   0  -1  26      179.80      173.09     30.17 o
   1  -1  26        5.38       13.03     43.56 o
   2  -1  26      101.40      118.46     60.52 o
  -3   0  26       97.40      110.33     32.10 o
  -2   0  26      184.80      185.22     32.83 o
  -1   0  26       50.36       90.97     27.61 o
   0   0  26       90.18       69.20     40.37 o
   1   0  26        1.68       -8.66     27.75 o
   2   0  26        0.11       -1.29     46.34 o
  -3   1  26      105.72       96.86     32.42 o
  -2   1  26      191.61      185.22     35.13 o
  -1   1  26       47.14       18.52     39.55 o
   0   1  26       46.37       38.60     41.93 o
   1   1  26        3.66       11.56     31.23 o
   2   1  26        9.16      -12.82     49.32 o
  -3   2  26       21.44       52.01     29.62 o
  -2   2  26       30.67       -2.99     40.78 o
  -1   2  26       10.72       38.27     40.10 o
   0   2  26       27.29      -19.47     38.94 o
   1   2  26        0.87       44.75     32.81 o
   2   2  26       36.25       52.84     36.23 o
  -2   3  26      169.80      121.44     53.87 o
  -1   3  26        1.47       21.03     42.74 o
   0   3  26        4.74      -10.18     41.32 o
   1   3  26       27.92       22.23     33.98 o
  -2   4  26      119.92      124.09     57.47 o
  -1   4  26       87.92       33.31     44.71 o
   0   4  26       56.49       57.94     48.04 o
   0  -9  27        0.02       33.38     38.67 o
  -1  -8  27       19.43       54.34     39.76 o
   0  -8  27        2.78       19.06     35.69 o
   1  -8  27        9.44       38.13     37.99 o
  -2  -7  27        5.39       40.37     33.04 o
  -1  -7  27       38.45       45.93     35.48 o
   0  -7  27      180.18      241.87     49.05 o
   1  -7  27       13.71       11.40     36.16 o
   2  -7  27       71.54       81.93     36.12 o
  -2  -6  27        0.11       15.81     29.11 o
  -1  -6  27       53.11       90.71     35.82 o
   0  -6  27        3.48       41.32     31.68 o
   1  -6  27        1.02       24.02     35.76 o
   2  -6  27       25.93       43.88     36.47 o
  -3  -5  27      116.11       82.12     55.80 o
  -2  -5  27      119.89       74.43     34.74 o
   0  -5  27        5.40       17.23     33.18 o
   1  -5  27       15.40       23.81     30.94 o
   2  -5  27        0.92       38.15     30.14 o
  -3  -4  27       11.23       46.24     28.40 o
  -2  -4  27       23.14        9.73     26.71 o
  -1  -4  27        2.42       21.10     25.99 o
   0  -4  27       34.12       69.47     33.86 o
   1  -4  27      103.28      156.45     42.34 o
   2  -4  27        0.14       46.32     31.80 o
  -3  -3  27        4.53        4.00     26.64 o
  -2  -3  27       17.73       28.64     24.90 o
  -1  -3  27       36.16       35.72     43.49 o
   0  -3  27     1062.26     1095.51     76.19 o
   1  -3  27       59.92       81.75     33.31 o
   2  -3  27        4.57      105.09     69.81 o
  -3  -2  27        1.70        6.98     30.47 o
  -2  -2  27        0.82       25.76     24.17 o
  -1  -2  27      180.97      204.39     43.15 o
   0  -2  27        8.51       50.88     32.36 o
   2  -2  27      159.87      146.68     65.54 o
  -3  -1  27        6.15       43.71     30.27 o
  -2  -1  27       36.35       68.58     28.15 o
  -1  -1  27       87.52       38.69     24.13 o
   0  -1  27       54.01       58.50     25.15 o
   1  -1  27        6.95       56.38     49.32 o
   2  -1  27        6.92       38.54     56.65 o
  -3   0  27        0.18       37.77     31.10 o
  -2   0  27        4.94       48.40     26.56 o
  -1   0  27       18.66       14.88     23.46 o
   0   0  27        2.33       -5.43     39.35 o
   1   0  27        1.86        7.60     46.81 o
   2   0  27        9.57       35.62     52.78 o
  -3   1  27       14.28       45.30     30.44 o
  -2   1  27       56.40       77.67     57.91 o
  -1   1  27        0.66       -0.61     42.27 o
   0   1  27        3.74       48.78     44.58 o
   1   1  27       99.93      126.84     38.25 o
  -2   2  27       20.97       -8.14     43.08 o
  -1   2  27       81.51       97.70     49.05 o
   0   2  27       10.07       33.04     43.69 o
   1   2  27       55.06       58.97     34.85 o
  -2   3  27        8.82      -22.59     46.41 o
  -1   3  27      107.15      118.26     51.77 o
   0   3  27       13.44      -11.53     39.01 o
   0  -8  28        0.76       20.35     35.28 o
  -1  -7  28       36.94       29.45     34.81 o
   0  -7  28        0.32       58.21     37.11 o
   1  -7  28        4.59       30.73     38.88 o
  -2  -6  28        2.27       17.37     32.09 o
  -1  -6  28      104.17      112.22     40.23 o
   0  -6  28        0.51       11.67     31.96 o
   1  -6  28        6.54       23.14     34.06 o
  -2  -5  28        2.03       19.47     27.75 o
  -1  -5  28        8.22       29.78     31.14 o
   0  -5  28      560.10      559.80     66.63 o
   1  -5  28      152.16      102.11     40.71 o
   2  -5  28       27.20       24.00     30.52 o
  -2  -4  28        6.74       13.26     27.83 o
  -1  -4  28       83.33       83.04     33.99 o
   0  -4  28      157.54      221.04     46.68 o
   1  -4  28      261.26      273.90     50.55 o
   2  -4  28        2.07       99.12     68.05 o
  -2  -3  28       17.87       44.29     28.10 o
  -1  -3  28       54.88       87.45     33.18 o
   0  -3  28      501.38      512.17     62.62 o
   1  -3  28       32.46       72.87     37.11 o
   2  -3  28       80.87      183.19     76.53 o
  -2  -2  28        2.74       43.28     27.69 o
  -1  -2  28      111.71      101.26     26.90 o
   0  -2  28      128.63      177.83     43.63 o
   2  -2  28      289.47      199.06     70.83 o
  -2  -1  28      164.45      172.52     34.47 o
  -1  -1  28      190.85      168.56     31.61 o
   0  -1  28       87.52      126.06     51.36 o
  -2   0  28      108.57      126.17     31.79 o
  -1   0  28       57.10       46.88     48.10 o
   0   0  28        7.12      -20.63     41.25 o
  -2   1  28        0.01       17.82     28.94 o
  -1   1  28       19.27      -20.46     40.91 o
   0   1  28        7.62      -11.53     45.86 o
   1   1  28       45.30       60.45     47.49 o
  -1   2  28       30.31       59.64     48.37 o
   0   2  28       13.76       37.93     46.41 o
  -1  -6  29       22.69       25.85     31.21 o
   0  -6  29       36.46       70.83     39.76 o
   1  -6  29       38.32       33.86     39.83 o
  -1  -5  29      105.30       96.68     38.94 o
   0  -5  29       63.21       43.96     35.28 o
   1  -5  29       17.53       41.18     37.32 o
  -2  -4  29        3.67       -0.74     29.59 o
  -1  -4  29       22.73       31.96     33.04 o
   0  -4  29       96.08      115.00     41.52 o
   1  -4  29        0.11       -7.33     34.26 o
  -2  -3  29        3.44       25.15     28.12 o
  -1  -3  29      227.33      238.89     46.81 o
   0  -3  29       22.71       81.01     36.91 o
  -2  -2  29        2.58       23.99     29.56 o
  -1  -2  29        8.49       13.30     25.66 o
   0  -2  29      200.30      187.93     47.29 o
  -2  -1  29       68.94       66.52     31.43 o
  -1  -1  29       79.12       42.62     26.35 o
  -1   0  29        7.81      -23.17     46.34 o
   0   0  29        4.74      -11.87     44.71 o
  -1   1  29        1.82       41.86     50.14 o
   0  -4  30      369.52      411.42     62.22 o
  -1  -3  30       37.72      114.25     41.25 o
   0  -3  30        0.03       24.97     36.57 o
  -1  -2  30        0.55       29.24     34.67 o
 
